# Supplementary material for: Gene Regulatory Network of ETS Domain Transcription Factors in Different Stages of Glioma
Source: J Pers Med. 2021 Feb 17;11(2):138. doi: 10.3390/jpm11020138 (PMC7922321; doi:10.3390/jpm11020138)
Supplement: Supplementary file 1 [file jpm-11-00138-s001.zip › TableS7-feb7.xlsx]

## Sheet: Sheet2
TF	Target	weight	TargetFC	Targetid
ELF1	PET117	-0.0868025	-0.725834	100303755
ELF1	IL18BP	0.105924	0.75549	10068
ELF1	PTPRU	-0.0754185	-0.613438	10076
ELF1	WASF2	0.116456	0.742131	10163
ELF1	RNF41	-0.10756	-1.6565	10193
ELF1	HMG20B	0.0949691	1.41657	10362
ELF1	CACNG3	-0.107227	-5.70486	10368
ELF1	CACNG2	-0.105322	-1.33724	10369
ELF1	ECI2	0.103704	0.875492	10455
ELF1	CEBPA	0.0696052	0.129108	1050
ELF1	SEMA4F	-0.118947	-0.821889	10505
ELF1	TRIM3	-0.152583	-0.504634	10612
ELF1	RFPL3	-0.0598866	-0.479285	10738
ELF1	CPLX2	-0.109228	-3.18557	10814
ELF1	RUNDC3A	-0.0968327	-2.87831	10900
ELF1	OS9	0.0547256	0.495108	10956
ELF1	LILRB4	0.0886372	0.753331	11006
ELF1	PTPN21	0.0736637	0.580924	11099
ELF1	CDC42EP1	0.0661525	0.113333	11135
ELF1	SLC2A6	-0.0743675	-1.10471	11182
ELF1	NISCH	-0.0717356	-0.99646	11188
ELF1	CELF3	-0.122484	-2.17694	11189
ELF1	PRRT2	-0.110056	-1.22698	112476
ELF1	POU6F2	-0.073249	-1.68217	11281
ELF1	CHST14	0.0879893	1.16961	113189
ELF1	CHRM5	-0.0591061	-0.633151	1133
ELF1	CKMT1B	-0.124859	-3.01327	1159
ELF1	ERCC8	0.0647469	0.445147	1161
ELF1	AGAP3	-0.11936	-0.988988	116988
ELF1	AP1S1	-0.0972521	-0.903368	1174
ELF1	ZFYVE27	-0.0929577	-0.509302	118813
ELF1	ADD2	-0.0934177	-1.81953	119
ELF1	CLN5	0.128848	0.722103	1203
ELF1	CLTB	-0.0712289	-1.06478	1212
ELF1	TMEM132D	-0.129305	-2.51183	121256
ELF1	TRAPPC6B	-0.0995505	-1.27484	122553
ELF1	TMEM266	-0.146076	-1.18848	123591
ELF1	CMTM3	0.119621	1.8815	123920
ELF1	CDYL2	-0.0869406	-1.64625	124359
ELF1	EID2B	-0.120163	-1.00942	126272
ELF1	ZNF792	0.074162	0.728662	126375
ELF1	VSTM2L	-0.0910341	-3.24455	128434
ELF1	SGSM1	-0.122565	-2.07376	129049
ELF1	ICA1L	-0.101001	-0.372782	130026
ELF1	STXBP5	-0.110193	-2.87427	134957
ELF1	ADORA3	0.0994958	0.897456	140
ELF1	TRUB1	-0.100383	-1.04279	142940
ELF1	CMTM2	-0.0755299	-0.275178	146225
ELF1	CCBE1	-0.128382	-0.649823	147372
ELF1	CTNS	0.083179	0.472441	1497
ELF1	FBXO16	-0.176835	-0.885804	157574
ELF1	ATP8B5P	0.0898607	0.608983	158381
ELF1	DENND5B	-0.142725	-0.640398	160518
ELF1	DGKQ	-0.0695526	-1.04299	1609
ELF1	ADAD2	-0.0793836	-0.698672	161931
ELF1	AP1B1	0.0687475	0.24272	162
ELF1	NUDT10	-0.10024	-0.654193	170685
ELF1	DLG3	-0.184993	-1.3045	1741
ELF1	DLG4	-0.133426	-1.40088	1742
ELF1	DNM1	-0.0898788	-2.85597	1759
ELF1	DNM2	0.130304	0.368526	1785
ELF1	DOCK2	0.120296	1.0786	1794
ELF1	DUSP8	-0.0929949	-1.83058	1850
ELF1	EFNA3	-0.0893263	-2.05776	1944
ELF1	CELSR3	-0.125136	-0.762611	1951
ELF1	PIANP	-0.101424	-1.5187	196500
ELF1	ZNF48	-0.135639	-0.350832	197407
ELF1	ELAVL3	-0.0953735	-1.08648	1995
ELF1	ELK1	-0.070497	-0.980794	2002
ELF1	FAM219A	-0.102983	-0.622116	203259
ELF1	FCER1G	0.0985784	0.912074	2207
ELF1	FCER2	-0.0579959	-0.955925	2208
ELF1	FCGR2A	0.0892615	0.999349	2212
ELF1	FCGR3A	0.0920665	1.17057	2214
ELF1	LRRC73	-0.158974	-1.31942	221424
ELF1	C6orf136	-0.114019	-0.995759	221545
ELF1	ATXN7L1	-0.0514194	-0.397085	222255
ELF1	R3HDM2	-0.11466	-0.684499	22864
ELF1	PLEKHA6	-0.127431	-1.08054	22874
ELF1	HABP4	-0.108694	-1.35895	22927
ELF1	MAST1	-0.108982	-2.80589	22983
ELF1	KLHDC10	-0.0943042	-0.217876	23008
ELF1	PHLPP2	-0.118747	-1.10207	23035
ELF1	NMNAT2	-0.121628	-2.30021	23057
ELF1	FSTL4	-0.0957939	-1.32663	23105
ELF1	FLI1	0.129004	0.431218	2313
ELF1	ARHGEF9	-0.1335	-1.42193	23229
ELF1	OTUD3	-0.10282	-0.624143	23252
ELF1	TSPYL4	-0.103424	-1.1918	23270
ELF1	KLHL18	-0.0822315	-0.401223	23276
ELF1	PSD3	-0.0888613	-2.01879	23362
ELF1	NPTXR	-0.0980047	-3.23518	23467
ELF1	ETHE1	0.0968434	0.509556	23474
ELF1	R3HDM1	-0.125048	-1.58321	23518
ELF1	RUSC1	-0.090464	-1.19922	23623
ELF1	PELI3	-0.0971819	-1.2361	246330
ELF1	CALHM1	-0.109298	-0.366847	255022
ELF1	SPEF1	-0.064483	-0.536221	25876
ELF1	ALS2CL	-0.0706611	-0.352937	259173
ELF1	HSPA12A	-0.0920941	-2.79449	259217
ELF1	TMEM87A	0.0956785	0.326242	25963
ELF1	LRP10	0.130739	1.06098	26020
ELF1	SS18L1	-0.156927	-0.709878	26039
ELF1	RAB11FIP5	-0.0789828	-0.651723	26056
ELF1	GIMAP2	0.107795	1.18982	26157
ELF1	TIPRL	-0.0724208	-0.369105	261726
ELF1	RGS17	-0.060896	-0.833021	26575
ELF1	CYFIP2	-0.109757	-1.73441	26999
ELF1	NSG1	-0.0923668	-1.20789	27065
ELF1	AMPD2	-0.0914697	-0.695175	271
ELF1	GNAO1	-0.0967729	-1.85107	2775
ELF1	GOLGA2	-0.057514	-0.345425	2801
ELF1	KSR2	-0.111677	-1.98153	283455
ELF1	SLC13A5	-0.124096	-0.890689	284111
ELF1	MIR7-3HG	-0.127946	-3.06317	284424
ELF1	SLC25A42	-0.0814618	-0.5267	284439
ELF1	EPHA10	-0.10602	-1.18141	284656
ELF1	GPR26	-0.113399	-1.23285	2849
ELF1	UNC80	-0.113132	-1.25996	285175
ELF1	RELL2	-0.100209	-1.01497	285613
ELF1	FAM83H	-0.0478139	-1.12216	286077
ELF1	GRID1	-0.0911514	-0.523446	2894
ELF1	GRN	0.125095	0.71135	2896
ELF1	SAP30BP	0.0851486	1.00478	29115
ELF1	GRM2	-0.129598	-2.75463	2912
ELF1	UHRF1	0.0588354	4.02843	29128
ELF1	GSK3A	-0.079345	-0.319667	2931
ELF1	GTF2A2	0.132611	0.537395	2958
ELF1	GUCA2B	-0.072386	-0.343829	2981
ELF1	HCLS1	0.103929	0.83125	3059
ELF1	HEXA	0.145345	0.661653	3073
ELF1	KCNIP2	-0.0922016	-1.30503	30819
ELF1	HLA-A	0.123584	1.0243	3105
ELF1	HLA-DRB1	0.131936	1.11385	3123
ELF1	HLA-G	0.135834	1.02949	3135
ELF1	HTR5A	-0.226944	-2.0692	3361
ELF1	UBAC2	0.0674517	0.219909	337867
ELF1	CLEC4G	-0.118757	-3.07325	339390
ELF1	DCAF12L2	-0.0990703	-1.70946	340578
ELF1	APOC1	0.0855303	1.69282	341
ELF1	CXCR1	-0.0658692	-0.15739	3577
ELF1	INCENP	-0.0512935	-0.322512	3619
ELF1	ITPKA	-0.10017	-3.96666	3706
ELF1	NCR3LG1	-0.113504	-0.734544	374383
ELF1	RAB15	-0.120075	-2.01758	376267
ELF1	KCNQ2	-0.0906457	-2.73715	3785
ELF1	KCNS1	-0.123128	-1.38132	3787
ELF1	ARL4D	-0.0839244	-0.906211	379
ELF1	GPR153	-0.0987437	-0.52135	387509
ELF1	SLC6A17	-0.0907207	-2.70836	388662
ELF1	L1CAM	-0.166563	-2.67538	3897
ELF1	LGALS9	0.118372	0.664913	3965
ELF1	ARHGDIB	0.115989	0.891993	397
ELF1	LYN	0.102924	0.767347	4067
ELF1	MCL1	0.104342	1.14377	4170
ELF1	MAP3K9	-0.114969	-2.39345	4293
ELF1	MMP2	0.106596	1.60307	4313
ELF1	MMP17	-0.154639	-1.42148	4326
ELF1	MPP3	-0.0629542	-0.375199	4356
ELF1	MYH10	-0.0994129	-0.77008	4628
ELF1	ZFHX3	0.0810743	0.830117	463
ELF1	NAGA	0.116784	0.933646	4668
ELF1	NAGLU	0.0915159	0.975126	4669
ELF1	NPR3	-0.063817	-0.803203	4883
ELF1	TBC1D25	-0.0934491	-0.512298	4943
ELF1	PCBP2	0.05498	0.547548	5094
ELF1	RPS27L	0.112445	1.04001	51065
ELF1	APH1A	0.088553	0.753682	51107
ELF1	RAB9B	-0.207941	-0.855082	51209
ELF1	PCSK2	-0.103244	-3.12397	5126
ELF1	KLF3	0.111154	0.420128	51274
ELF1	DNAJC27	-0.124602	-0.946915	51277
ELF1	NRN1	-0.0777427	-1.87341	51299
ELF1	MEX3C	0.0769459	1.31574	51320
ELF1	PPME1	-0.156424	-0.762562	51400
ELF1	NCKIPSD	-0.103585	-0.873245	51517
ELF1	PDPK1	-0.121815	-0.836604	5170
ELF1	GNG13	-0.101169	-2.27435	51764
ELF1	CDK14	-0.0727305	-0.630306	5218
ELF1	PLEC	0.0638681	1.10563	5339
ELF1	FXYD5	0.0980366	0.685372	53827
ELF1	SEPTIN5	-0.118955	-1.43759	5413
ELF1	TREM2	0.114094	1.61547	54209
ELF1	GDAP1	-0.0989421	-1.45558	54332
ELF1	RHOF	-0.0960162	-0.845989	54509
ELF1	EXOC6	-0.108344	-1.33742	54536
ELF1	POU6F1	-0.0922124	-0.665198	5463
ELF1	C14orf119	0.094746	0.415838	55017
ELF1	CRTAC1	-0.0912904	-1.4977	55118
ELF1	PANK4	-0.056105	-0.340155	55229
ELF1	RFK	-0.102002	-1.18322	55312
ELF1	SMPD3	-0.0937253	-0.927419	55512
ELF1	SVOP	-0.133309	-3.17452	55530
ELF1	CDV3	0.073314	0.463639	55573
ELF1	PRKCZ	-0.101468	-2.88634	5590
ELF1	SEPTIN3	-0.129439	-1.574	55964
ELF1	PDGFC	0.0878944	1.15	56034
ELF1	KLK7	-0.104582	-1.18348	5650
ELF1	PSD	-0.106947	-2.03369	5662
ELF1	NRIP3	-0.0717224	-1.63958	56675
ELF1	PSG9	-0.0621321	-0.0199363	5678
ELF1	PSKH1	0.0648009	0.641055	5681
ELF1	GRIPAP1	-0.104638	-0.787064	56850
ELF1	CELF4	-0.10072	-3.00358	56853
ELF1	KCMF1	-0.0644286	-0.211656	56888
ELF1	LPAR5	0.0532622	0.362751	57121
ELF1	SLC44A2	0.0809611	0.747383	57153
ELF1	TMEM63C	-0.109867	-0.964481	57156
ELF1	ATP8B2	-0.0637166	-0.280041	57198
ELF1	ATP10D	0.111905	0.773635	57205
ELF1	PBXIP1	0.0523214	0.610441	57326
ELF1	RNF150	-0.0926638	-1.21177	57484
ELF1	MTA3	-0.0884237	-1.00174	57504
ELF1	CASKIN1	-0.120144	-1.80002	57524
ELF1	KCTD16	-0.0913372	-3.94255	57528
ELF1	RNF213	0.0925059	1.96407	57674
ELF1	SPTBN4	-0.0999633	-1.7454	57731
ELF1	RAB40C	-0.141017	-1.18142	57799
ELF1	PURB	-0.0703992	-0.0696555	5814
ELF1	CXCL16	0.115344	1.13319	58191
ELF1	RAB5C	0.0800659	0.484781	5878
ELF1	GNB4	0.0864411	0.919196	59345
ELF1	TMEM35A	-0.129278	-1.56612	59353
ELF1	RGS7	-0.0992393	-2.55979	6000
ELF1	RNH1	0.0621355	0.140448	6050
ELF1	ELAC2	0.0518786	0.577944	60528
ELF1	ZFAND3	0.0826114	0.468459	60685
ELF1	NECAB3	-0.098958	-0.635163	63941
ELF1	SEC14L1	0.0677867	0.28882	6397
ELF1	TSPYL2	-0.0898133	-1.47894	64061
ELF1	MS4A6A	0.110018	2.2668	64231
ELF1	TENT4B	-0.0972941	-0.407854	64282
ELF1	XPO4	0.0651455	0.23708	64328
ELF1	SMIM10L2B	-0.111279	-2.9181	644596
ELF1	PABPC1L2B	-0.109326	-1.47079	645974
ELF1	WNK2	-0.0922584	-3.11205	65268
ELF1	FAM153CP	-0.0756511	-4.71233	653316
ELF1	SLC6A9	0.0688031	0.928995	6536
ELF1	LRTM2	-0.125046	-2.23742	654429
ELF1	AACS	-0.114129	-1.48966	65985
ELF1	SMARCD2	0.0754123	0.645561	6603
ELF1	SP2	0.0739341	0.257339	6668
ELF1	SPTB	-0.111363	-1.71739	6710
ELF1	STAT3	0.0984931	0.862439	6774
ELF1	ZFP36L2	0.105492	1.31181	678
ELF1	STX1A	-0.115291	-3.16734	6804
ELF1	STXBP1	-0.114433	-2.19791	6812
ELF1	SYP	-0.0994357	-2.62414	6855
ELF1	SYT4	-0.103792	-3.26866	6860
ELF1	TAC3	-0.122231	-1.58307	6866
ELF1	TBXAS1	0.115931	0.793043	6916
ELF1	TMBIM6	0.0907341	0.42344	7009
ELF1	TESK1	-0.0941342	-0.379862	7016
ELF1	TFR2	-0.108656	-1.44668	7036
ELF1	TGFB1	0.13539	0.979987	7040
ELF1	TIMP3	0.104024	1.36871	7078
ELF1	C1QA	0.107935	1.46096	712
ELF1	C1QB	0.114875	1.61866	713
ELF1	TNFRSF1B	0.0925989	0.746062	7133
ELF1	C1QC	0.116914	1.45556	714
ELF1	TP53	0.0709387	1.9586	7157
ELF1	C3	0.110953	1.13907	718
ELF1	TUBA4A	-0.0796756	-2.09929	7277
ELF1	MROH1	-0.0824052	-1.10141	727957
ELF1	SHISA7	-0.102565	-1.98099	729956
ELF1	CACNA1E	-0.105074	-2.15444	777
ELF1	MAP3K12	-0.0713734	-0.468794	7786
ELF1	PRDM2	-0.0921975	-1.83779	7799
ELF1	DDR1	0.10235	1.18217	780
ELF1	SLC25A23	-0.104424	-0.973506	79085
ELF1	CHMP6	0.0808628	0.462577	79643
ELF1	BEND5	-0.0823032	-0.731108	79656
ELF1	ZYG11B	-0.0793691	-0.866913	79699
ELF1	TMC5	-0.052405	-0.10998	79838
ELF1	TRIM46	-0.119769	-0.907845	80128
ELF1	FHOD3	-0.121816	-0.856799	80206
ELF1	SPG11	0.0954951	0.531085	80208
ELF1	DNAJC5	-0.150014	-0.996958	80331
ELF1	WDR82	-0.0945962	-0.414021	80335
ELF1	CMIP	-0.114914	-1.08144	80790
ELF1	CAMK4	-0.106802	-2.4706	814
ELF1	UNC93B1	0.101392	1.88904	81622
ELF1	CABLES2	-0.0834922	-0.212277	81928
ELF1	CASP1	0.104591	1.02465	834
ELF1	MFRP	0.076321	1.97541	83552
ELF1	RPS6KL1	-0.11066	-0.907501	83694
ELF1	FERMT3	0.090871	1.1953	83706
ELF1	PIP4K2B	-0.114922	-0.827378	8396
ELF1	MAGT1	0.140209	0.864809	84061
ELF1	ZRANB3	-0.0954919	-0.302975	84083
ELF1	SPIRE2	-0.120071	-0.515771	84501
ELF1	SRRM4	-0.142144	-2.42492	84530
ELF1	FAXC	-0.0900987	-1.09397	84553
ELF1	TTBK1	-0.107418	-0.502561	84630
ELF1	KIF2B	-0.0652714	-0.704196	84643
ELF1	SLC9A7	-0.116936	-0.911707	84679
ELF1	SLC7A3	-0.109518	-0.359752	84889
ELF1	MEDAG	-0.0743485	-0.5196	84935
ELF1	PNMA6A	-0.0987799	-2.15514	84968
ELF1	PPFIA4	-0.130217	-2.2213	8497
ELF1	ATCAY	-0.097022	-1.28533	85300
ELF1	STRIP1	-0.0659698	-0.495543	85369
ELF1	PPFIA3	-0.115095	-1.2186	8541
ELF1	KNDC1	-0.0918257	-1.34921	85442
ELF1	SLC25A12	-0.0747794	-1.11912	8604
ELF1	NOL4	-0.126769	-1.18994	8715
ELF1	SNAP23	0.112278	0.684923	8773
ELF1	SYNGAP1	-0.150353	-0.774215	8831
ELF1	CDK5R1	-0.114901	-2.00198	8851
ELF1	AP1G2	-0.0983285	-2.17618	8906
ELF1	CDK5R2	-0.123147	-2.60919	8941
ELF1	KLHL6	0.0822881	0.723245	89857
ELF1	RHBDL1	-0.136106	-3.287	9028
ELF1	ACVR1B	-0.132314	-0.895626	91
ELF1	SYNGR1	-0.0882025	-2.36106	9145
ELF1	SYT12	-0.0804298	-1.33968	91683
ELF1	RCSD1	0.109198	0.400255	92241
ELF1	SHKBP1	0.0900187	0.755203	92799
ELF1	TAOK2	-0.0599687	-0.242781	9344
ELF1	LHX2	-0.0714459	-1.43758	9355
ELF1	NMT2	-0.0918426	-0.811	9397
ELF1	STOML1	-0.0838154	-1.19383	9399
ELF1	CAMK2N2	-0.0917133	-0.803264	94032
ELF1	SFXN1	-0.105382	-0.314699	94081
ELF1	CDYL	0.0821402	0.787087	9425
ELF1	AKAP6	-0.116847	-0.974974	9472
ELF1	SLC4A8	-0.0801803	-0.78635	9498
ELF1	FXR2	-0.0934987	-0.557732	9513
ELF1	MPDU1	0.0595912	0.539169	9526
ELF1	ENTPD6	-0.0733688	-1.21025	955
ELF1	CLOCK	-0.0660465	-0.726089	9575
ELF1	ENTPD4	-0.0636917	-1.2288	9583
ELF1	CD74	0.129301	1.06955	972
ELF1	ARHGAP32	-0.0888724	-1.55701	9743
ELF1	CLSTN3	-0.131743	-1.56811	9746
ELF1	SLK	-0.0951978	-1.04129	9748
ELF1	SNPH	-0.0834162	-2.02405	9751
ELF1	LZTS3	-0.129394	-1.4303	9762
ELF1	RB1CC1	-0.123084	-0.689681	9821
ELF1	C2CD2L	-0.105999	-1.01493	9854
ELF1	SNAP91	-0.112063	-3.06072	9892
ELF1	SV2A	-0.103247	-1.70357	9900
ELF1	RABGAP1L	-0.102599	-1.0224	9910
ELF4	KCNE3	0.192646	0.194685	10008
ELF4	MICA	0.149756	0.224181	100507436
ELF4	IL18BP	0.252656	0.75549	10068
ELF4	USH1C	-0.158623	0.453424	10083
ELF4	PREB	0.0507902	0.00208633	10113
ELF4	ACTR1A	-0.262324	-0.635272	10121
ELF4	WASF2	0.229691	0.742131	10163
ELF4	TNK2	-0.446674	0.158891	10188
ELF4	RNF41	-0.34023	-1.6565	10193
ELF4	PLIN3	0.155588	0.745634	10226
ELF4	DCAF7	-0.0548687	0.434153	10238
ELF4	RGS19	0.224314	0.322223	10287
ELF4	LILRB2	0.15106	0.355961	10288
ELF4	BCKDK	0.122516	0.0666702	10295
ELF4	TNIP1	0.283717	0.508032	10318
ELF4	LAMC3	0.0713944	0.419446	10319
ELF4	HMG20B	0.16238	1.41657	10362
ELF4	CACNG2	-0.368173	-1.33724	10369
ELF4	CITED2	0.0534965	-0.487088	10370
ELF4	BTN2A2	0.253829	0.642424	10385
ELF4	NOD1	0.138	0.254337	10392
ELF4	MYL9	0.186936	-0.371063	10398
ELF4	IFITM3	0.259206	0.339393	10410
ELF4	RAPGEF3	-0.0522476	-0.661195	10411
ELF4	CD52	0.0809024	-0.845135	1043
ELF4	TAB1	-0.101811	0.214063	10454
ELF4	GPNMB	0.235768	0.457819	10457
ELF4	TIMM44	0.0824795	0.594303	10469
ELF4	ENOX2	0.0621808	-0.210787	10495
ELF4	CEBPA	0.0788968	0.129108	1050
ELF4	FBLN5	0.174384	-0.488361	10516
ELF4	CEBPD	0.3366	1.38992	1052
ELF4	BATF	0.112664	0.347239	10538
ELF4	TACC2	-0.240299	-0.137654	10579
ELF4	IFITM2	0.25283	0.338416	10581
ELF4	PDPN	0.376858	1.68928	10630
ELF4	RASL10A	-0.296336	-1.03922	10633
ELF4	EXOC5	-0.0975246	0.0238331	10640
ELF4	KHDRBS1	0.0739347	0.354181	10657
ELF4	CGRRF1	-0.128362	-0.184418	10668
ELF4	POLD3	0.148934	0.494094	10714
ELF4	YME1L1	-0.0710058	-0.0939771	10730
ELF4	MAP3K2	0.0902238	0.352866	10746
ELF4	GRAP	0.0706409	0.315499	10750
ELF4	NEK6	0.263637	0.642334	10783
ELF4	RPP40	0.048787	-0.06288	10799
ELF4	CLPX	-0.195866	-0.33999	10845
ELF4	RUVBL2	0.11941	0.193576	10856
ELF4	LILRB1	0.212499	0.450898	10859
ELF4	CD300C	0.112227	0.616895	10871
ELF4	CPSF4	0.162342	0.662484	10898
ELF4	EHMT2	-0.153985	-0.122107	10919
ELF4	KDELR1	0.329271	0.370968	10945
ELF4	PDIA5	0.318201	0.708197	10954
ELF4	CKAP4	0.192547	0.902652	10970
ELF4	KIF2C	0.147169	1.02354	11004
ELF4	LILRB4	0.140112	0.753331	11006
ELF4	CCDC85B	-0.111289	-1.13095	11007
ELF4	LILRA2	0.108756	0.577074	11027
ELF4	RCC1	0.106928	1.25592	1104
ELF4	RER1	0.279453	0.247208	11079
ELF4	HNRNPUL1	0.0785914	1.05443	11100
ELF4	ATE1	-0.375625	-0.892524	11101
ELF4	KPTN	0.10509	0.350673	11133
ELF4	AP4S1	-0.238542	-1.06757	11154
ELF4	CHI3L1	0.371179	1.26921	1116
ELF4	WDHD1	0.0732941	0.366577	11169
ELF4	CHI3L2	0.303732	1.58167	1117
ELF4	RASSF1	0.129728	0.163647	11186
ELF4	CELF3	-0.352771	-2.17694	11189
ELF4	CHEK2	0.163683	0.618376	11200
ELF4	CYTOR	0.196113	-0.013684	112597
ELF4	PHF21B	-0.127856	0.992876	112885
ELF4	VPS26B	-0.120493	-0.306367	112936
ELF4	LYPLA2	0.0541799	0.0159933	11313
ELF4	CD300A	0.222431	0.589027	11314
ELF4	GPR182	-0.0883513	-0.0291207	11318
ELF4	STK38	0.236285	1.11517	11329
ELF4	U2AF2	0.122383	0.566886	11338
ELF4	PIK3IP1	-0.140318	-0.0439863	113791
ELF4	DTX2	0.115776	0.914118	113878
ELF4	BUD23	0.134621	0.615687	114049
ELF4	LACTB	0.107103	-0.132971	114294
ELF4	NLRP3	0.0500517	0.680297	114548
ELF4	STK11IP	0.0920908	0.179882	114790
ELF4	ELFN2	-0.370833	-1.66543	114794
ELF4	LRRC42	0.180388	0.385044	115353
ELF4	RNF166	0.0507765	0.200131	115992
ELF4	OSR2	0.0941117	0.939579	116039
ELF4	ZNF526	0.0907508	-0.104812	116115
ELF4	PHACTR3	-0.356204	-1.31211	116154
ELF4	CKS2	0.151577	1.87166	1164
ELF4	CLCN3	-0.154256	-0.126019	1182
ELF4	SFXN4	-0.0770585	0.0486097	119559
ELF4	IKBIP	0.303366	0.748485	121457
ELF4	SPPL3	-0.118068	0.0364278	121665
ELF4	NAA30	-0.25925	-0.659	122830
ELF4	SLC24A4	-0.157523	-1.29522	123041
ELF4	SNX20	0.244482	0.298042	124460
ELF4	SEZ6	-0.138429	-0.136327	124925
ELF4	PLK3	0.195959	0.173049	1263
ELF4	HSPB6	0.077337	0.268654	126393
ELF4	COL1A1	0.309628	1.70013	1277
ELF4	COL1A2	0.294362	1.35537	1278
ELF4	C1orf162	0.310806	1.49357	128346
ELF4	NKAIN4	-0.124944	1.88806	128414
ELF4	DUSP15	0.0631848	0.326137	128853
ELF4	COL5A1	0.194352	0.174908	1289
ELF4	C22orf39	-0.179855	0.0751439	128977
ELF4	TANGO2	0.077657	-0.0767221	128989
ELF4	COL5A2	0.244233	0.164378	1290
ELF4	SGSM1	-0.34206	-2.07376	129049
ELF4	COL6A1	0.198688	0.943523	1291
ELF4	COL6A2	0.324031	0.607006	1292
ELF4	TYW5	-0.130449	-0.113605	129450
ELF4	MBOAT2	-0.266331	0.122102	129642
ELF4	RFTN2	-0.129738	0.710901	130132
ELF4	SGPP2	-0.13096	-1.49978	130367
ELF4	COL13A1	0.0804582	-0.571367	1305
ELF4	COMP	0.0469321	1.46663	1311
ELF4	TPRA1	0.103295	0.572328	131601
ELF4	ADM	0.221081	0.391424	133
ELF4	JMY	-0.322837	-0.21993	133746
ELF4	COX15	-0.119003	0.0600153	1355
ELF4	CLDN7	0.048053	0.315775	1366
ELF4	CPM	0.0525812	-0.0277119	1368
ELF4	HGSNAT	0.0644804	-0.175812	138050
ELF4	CREBBP	-0.0666093	0.41932	1387
ELF4	ASB8	-0.106538	-0.278548	140461
ELF4	CRY2	-0.285624	-1.33591	1408
ELF4	TRUB1	-0.291416	-1.04279	142940
ELF4	CSF2RB	0.173905	0.182007	1439
ELF4	CSF3R	0.0723671	0.0472203	1441
ELF4	SLC2A14	0.0740163	-1.30241	144195
ELF4	FBXL14	-0.207468	-0.576561	144699
ELF4	CSNK1G2	0.163425	-0.0690475	1455
ELF4	GCOM1	-0.0908942	-0.12726	145781
ELF4	CD300LF	0.0731035	0.230944	146722
ELF4	SLFN13	0.0784779	0.961755	146857
ELF4	TMC8	0.0916885	0.183067	147138
ELF4	WIPF2	-0.0805948	-0.335314	147179
ELF4	NKX2-5	0.059837	0.42942	1482
ELF4	ATP8B3	0.0571681	0.273152	148229
ELF4	SYT6	-0.0703043	0.387058	148281
ELF4	ANKRD35	0.0908436	-0.207645	148741
ELF4	CKAP2L	0.132235	2.33614	150468
ELF4	GPR155	-0.164276	-1.13213	151556
ELF4	ZNF827	-0.100763	0.557125	152485
ELF4	PPM1K	-0.204032	-0.771609	152926
ELF4	MBOAT1	0.153539	1.13154	154141
ELF4	ZNF483	-0.199999	-1.70398	158399
ELF4	DENND5B	-0.531484	-0.640398	160518
ELF4	DAPK1	-0.117937	-0.297338	1612
ELF4	DAPK3	0.115649	0.347473	1613
ELF4	AP2B1	-0.433819	-0.307042	163
ELF4	ACE	0.0770608	0.13626	1636
ELF4	FAM43B	0.0464569	-0.424502	163933
ELF4	DDB2	0.209406	0.324877	1643
ELF4	OLFML2A	0.177322	0.489784	169611
ELF4	POLR3H	-0.0679414	0.546925	171568
ELF4	DYNC1H1	-0.242619	-0.442939	1778
ELF4	DNM2	0.116027	0.368526	1785
ELF4	DNMT1	0.107031	0.812391	1786
ELF4	DOK1	0.178838	0.418688	1796
ELF4	DPP6	-0.298051	-0.517576	1804
ELF4	ATN1	-0.0904273	0.0381075	1822
ELF4	DSCAM	-0.167139	-0.0327126	1826
ELF4	DUSP1	0.082699	-0.404711	1843
ELF4	ECM1	0.0612716	-0.285192	1893
ELF4	PHC2	0.179119	0.684308	1912
ELF4	EFNB1	0.118816	0.726352	1947
ELF4	EFNB2	0.0769651	-0.996016	1948
ELF4	PIANP	-0.526691	-1.5187	196500
ELF4	ADCY4	0.0584374	0.490023	196883
ELF4	LDHD	-0.0782088	-0.75265	197257
ELF4	MLKL	0.0720229	-0.0530579	197259
ELF4	WDR90	0.131932	1.66356	197335
ELF4	EIF4G1	0.106072	0.413036	1981
ELF4	AIF1	0.167421	0.977726	199
ELF4	TXLNA	0.254859	0.529801	200081
ELF4	EMD	0.122037	0.283823	2010
ELF4	C4orf46	0.0537139	0.779777	201725
ELF4	EN2	0.182897	2.07343	2020
ELF4	TAPT1	-0.179567	0.0814548	202018
ELF4	ENG	0.246065	0.750648	2022
ELF4	OSTCP1	0.054913	0.308958	202459
ELF4	SLC29A1	0.095601	-0.177634	2030
ELF4	TSNARE1	-0.179991	-0.301711	203062
ELF4	HTRA4	0.0644592	0.671484	203100
ELF4	AK2	0.269224	0.526659	204
ELF4	CLN8	-0.168215	-0.699474	2055
ELF4	ERBB2	0.128553	0.802775	2064
ELF4	ERF	0.0829294	0.402505	2077
ELF4	ABCD1	0.129183	0.690832	215
ELF4	FANCA	0.105287	0.617147	2175
ELF4	FBLN1	0.0550774	-0.316478	2192
ELF4	AMER2	-0.273227	-0.457597	219287
ELF4	FCER1G	0.335939	0.912074	2207
ELF4	ALDH3B1	0.0614559	0.369959	221
ELF4	FAM171A1	-0.234308	-0.781468	221061
ELF4	FCGR2A	0.4301	0.999349	2212
ELF4	FCGR2B	0.226812	0.804617	2213
ELF4	TBC1D32	-0.100856	0.00480334	221322
ELF4	FCGR3A	0.326699	1.17057	2214
ELF4	C6orf89	-0.112896	0.0951666	221477
ELF4	FCGR3B	0.225572	0.315471	2215
ELF4	C6orf136	-0.236076	-0.995759	221545
ELF4	MMD2	-0.342658	-0.0765472	221938
ELF4	BEND7	-0.0689418	1.00122	222389
ELF4	FGF14	-0.374844	-1.4545	2259
ELF4	FGR	0.120352	0.307277	2268
ELF4	FHL3	0.200195	0.393177	2275
ELF4	ATF5	0.114084	0.371282	22809
ELF4	RNF44	-0.127884	-0.472595	22838
ELF4	FRMPD1	-0.141652	-0.124842	22844
ELF4	CEP164	0.0814853	0.399558	22897
ELF4	DENND3	0.0623762	-0.469412	22898
ELF4	SBNO2	0.118049	0.696374	22904
ELF4	EPN2	-0.138467	-0.0154872	22905
ELF4	MSRB2	-0.234389	-0.369044	22921
ELF4	RAB18	-0.278161	-0.170859	22931
ELF4	SCMH1	0.0493009	0.0189188	22955
ELF4	MAST1	-0.376755	-2.80589	22983
ELF4	TTC39A	0.0513693	-0.395947	22996
ELF4	ALDOC	-0.357629	-0.610654	230
ELF4	FOXJ1	0.0982631	1.26934	2302
ELF4	XPO7	-0.0614574	-0.13216	23039
ELF4	TNIK	-0.135118	0.118627	23043
ELF4	FOXM1	0.130097	2.91974	2305
ELF4	WAPL	-0.192651	0.121314	23063
ELF4	ERP44	0.298321	0.429577	23071
ELF4	SWAP70	0.262683	-0.187101	23075
ELF4	RRP1B	0.0972177	0.448677	23076
ELF4	FOXO3	-0.137616	0.0337763	2309
ELF4	MRPS27	-0.118002	-0.229759	23107
ELF4	PLXND1	0.158311	0.0226847	23129
ELF4	FLII	0.255873	0.304456	2314
ELF4	FLNA	0.348339	1.71938	2316
ELF4	TTLL12	-0.230688	-0.0626144	23170
ELF4	CEP68	-0.376863	-0.397739	23177
ELF4	GANAB	0.199325	0.640116	23193
ELF4	ATP11B	0.0700491	-0.0785956	23200
ELF4	SYT11	-0.247632	-0.55338	23208
ELF4	NBEAL2	0.116489	0.474762	23218
ELF4	ARHGEF9	-0.274514	-1.42193	23229
ELF4	PACS2	-0.140084	0.090306	23241
ELF4	ASTN2	-0.09581	0.443495	23245
ELF4	MCF2L	-0.117088	-1.07759	23263
ELF4	TSPYL4	-0.368524	-1.1918	23270
ELF4	CLEC16A	-0.0628839	0.0497677	23274
ELF4	CSTF2T	-0.39641	-0.40351	23283
ELF4	WWC1	-0.0690325	-0.397172	23286
ELF4	FBXW11	-0.287781	-0.489575	23291
ELF4	CLASP1	-0.276421	-0.310457	23332
ELF4	ESYT1	0.230228	0.131302	23344
ELF4	KHNYN	0.208409	-0.0768335	23351
ELF4	SMG5	0.0535712	0.265628	23381
ELF4	SIK3	-0.275263	-0.896004	23387
ELF4	ZDHHC17	-0.17763	-0.518302	23390
ELF4	CELA3B	-0.0741564	-0.27001	23436
ELF4	LEPROTL1	-0.104329	0.159289	23484
ELF4	DAAM2	-0.168555	-0.272635	23500
ELF4	NUP188	0.0669407	0.722446	23511
ELF4	SEZ6L	-0.51719	-0.338973	23544
ELF4	DNPEP	0.106652	0.16784	23549
ELF4	FOSL2	0.182488	-0.304417	2355
ELF4	PSD4	0.220321	0.637888	23550
ELF4	CARHSP1	0.0834494	0.365041	23589
ELF4	FPR3	0.170381	1.36087	2359
ELF4	PATZ1	-0.0938905	0.837185	23598
ELF4	NTSR2	-0.223881	-2.5144	23620
ELF4	NUP62	0.238016	0.716284	23636
ELF4	LDOC1	-0.21547	-1.28853	23641
ELF4	PLA2G15	0.137974	-0.0422262	23659
ELF4	GABARAPL1	-0.166995	-2.23778	23710
ELF4	MAFF	0.0657172	0.11203	23764
ELF4	IL17RA	0.144614	0.160795	23765
ELF4	BRD1	-0.0493667	0.0226951	23774
ELF4	BCL2L13	-0.211836	-0.646149	23786
ELF4	ALOX5AP	0.291809	0.643217	241
ELF4	STAC3	0.0878862	0.0501017	246329
ELF4	CENPI	0.0868706	1.31214	2491
ELF4	IPMK	-0.138238	-0.044426	253430
ELF4	FZD2	0.0912764	0.518865	2535
ELF4	G6PD	0.156425	-0.0504532	2539
ELF4	ZDHHC24	0.116363	-0.016181	254359
ELF4	GABBR1	-0.55382	-1.29102	2550
ELF4	ARHGAP30	0.235068	0.300295	257106
ELF4	SHC2	-0.127403	-0.000715752	25759
ELF4	VAX2	-0.0684674	1.30166	25806
ELF4	TAFA5	-0.394979	-0.991892	25817
ELF4	TXN2	-0.0618696	0.227219	25828
ELF4	GALK2	-0.0661441	-0.104573	2585
ELF4	PRKD2	0.278817	0.767992	25865
ELF4	SUMF2	0.16591	0.544291	25870
ELF4	MXRA5	0.150118	0.717548	25878
ELF4	GALNS	0.095391	0.172946	2588
ELF4	OLFML2B	0.156334	0.531625	25903
ELF4	GALNT3	0.088176	-0.18625	2591
ELF4	C20orf194	-0.0962284	-0.519537	25943
ELF4	PNISR	-0.192545	-0.253847	25957
ELF4	L3MBTL1	-0.0937539	-0.633979	26013
ELF4	LSM14A	0.171595	0.718532	26065
ELF4	GPSM1	-0.228497	0.220564	26086
ELF4	DKFZP434A062	-0.0692595	-0.221438	26102
ELF4	TRPC4AP	0.067061	0.0973677	26133
ELF4	FBXO4	0.189674	0.673854	26272
ELF4	PTPN18	0.062943	0.0769837	26469
ELF4	HEYL	0.0595826	0.475392	26508
ELF4	LATS2	0.308874	0.167988	26524
ELF4	TBL2	0.143388	0.392504	26608
ELF4	BEST4	0.0716619	0.112513	266675
ELF4	NAP1L5	-0.364043	-1.6867	266812
ELF4	B4GALT1	0.116978	0.23514	2683
ELF4	OPLAH	0.0660861	-0.652797	26873
ELF4	GJA4	0.0712277	-0.0490499	2701
ELF4	SIGLEC7	0.260293	1.03294	27036
ELF4	ST6GALNAC4	0.065259	0.604092	27090
ELF4	CACNG4	-0.101059	0.320562	27092
ELF4	CYTH4	0.127685	0.200113	27128
ELF4	CIDEB	0.0997053	-0.141286	27141
ELF4	PDCD4	-0.124035	-0.143895	27250
ELF4	PCDH17	-0.0990756	0.140664	27253
ELF4	SRPX2	0.2927	1.67368	27286
ELF4	GCLM	0.163284	-0.0973589	2730
ELF4	HTATSF1	-0.085896	0.171784	27336
ELF4	APOBEC3C	0.25056	0.932685	27350
ELF4	GLRX	0.241879	-0.161728	2745
ELF4	GNA15	0.0856368	-0.0976297	2769
ELF4	GNL1	-0.262119	-0.767659	2794
ELF4	SFN	0.233192	0.11468	2810
ELF4	GPLD1	-0.204075	-0.214491	2822
ELF4	GPR4	0.0525341	0.461784	2828
ELF4	BLOC1S2	-0.133524	-0.777912	282991
ELF4	H19	0.107126	1.49246	283120
ELF4	SLC25A45	0.102221	-0.457842	283130
ELF4	CD163L1	0.10211	-0.0510497	283316
ELF4	PRLHR	-0.261039	0.309794	2834
ELF4	FAM177A1	-0.0696847	-0.17564	283635
ELF4	ZADH2	-0.244387	-0.468526	284273
ELF4	C19orf54	0.144745	0.661505	284325
ELF4	EMC10	0.0575024	0.357396	284361
ELF4	SIRPB2	0.131482	0.699703	284759
ELF4	GPR27	-0.255949	-1.43962	2850
ELF4	UNC80	-0.42697	-1.25996	285175
ELF4	DUSP28	-0.210718	-0.536066	285193
ELF4	RGMB	-0.213305	-0.0501527	285704
ELF4	ZFP41	-0.0656127	0.411143	286128
ELF4	MKNK2	0.21199	0.502152	2872
ELF4	GRIA3	-0.322619	-0.750463	2892
ELF4	GRID1	-0.389821	-0.523446	2894
ELF4	GRN	0.300693	0.71135	2896
ELF4	SNX24	0.164957	0.223437	28966
ELF4	RGCC	-0.0904096	0.152625	28984
ELF4	HIPK2	-0.182853	-0.0297391	28996
ELF4	ZBTB44	-0.353527	-0.623327	29068
ELF4	GRINA	-0.0672896	0.135901	2907
ELF4	C1GALT1C1	0.199324	0.420423	29071
ELF4	MRPL22	0.14811	0.05706	29093
ELF4	PYCARD	0.264881	1.05146	29108
ELF4	DDX25	-0.3364	-1.14756	29118
ELF4	GRP	-0.0656422	-1.80253	2922
ELF4	GSN	0.104248	0.130298	2934
ELF4	GSR	0.0581382	0.107319	2936
ELF4	ABT1	0.0734169	0.658333	29777
ELF4	ZDHHC1	0.0805456	0.327392	29800
ELF4	EEF2K	0.168779	0.329653	29904
ELF4	GMPPB	0.0604045	0.200658	29925
ELF4	GMPPA	0.206254	0.182329	29926
ELF4	DSE	0.291422	0.939945	29940
ELF4	PDZRN4	-0.191857	-0.603165	29951
ELF4	SLC25A24	0.310816	-0.103625	29957
ELF4	STRN3	-0.0690504	-0.199515	29966
ELF4	EFEMP2	0.250359	0.50013	30008
ELF4	NXPH1	-0.166216	-0.157634	30010
ELF4	HCK	0.208579	0.52011	3055
ELF4	HDLBP	-0.110406	-0.0803599	3069
ELF4	NCKAP1L	0.142089	0.497467	3071
ELF4	HFE	0.0724799	0.446388	3077
ELF4	ADGRE2	0.255537	0.428357	30817
ELF4	KCNIP2	-0.512229	-1.30503	30819
ELF4	EHD4	0.252484	0.465474	30844
ELF4	UBE2K	-0.156177	-0.959816	3093
ELF4	ZBTB48	0.0548209	0.197148	3104
ELF4	HLA-DOA	0.241111	0.404495	3111
ELF4	HLA-DRB1	0.328155	1.11385	3123
ELF4	HLA-G	0.321289	1.02949	3135
ELF4	HMBS	0.0551494	0.50132	3145
ELF4	HMGCS1	-0.205858	-0.508206	3157
ELF4	HMX1	-0.0676389	1.54005	3166
ELF4	HNRNPAB	0.107708	0.942988	3182
ELF4	HOXA10	0.0965353	2.38574	3206
ELF4	APBA2	-0.250606	-0.920237	321
ELF4	HOXD10	0.106564	1.66011	3236
ELF4	HES1	0.167338	0.749777	3280
ELF4	HSPA1B	0.0620311	-0.28039	3304
ELF4	HSPA5	0.274907	0.296162	3309
ELF4	HSPA6	0.335344	0.670096	3310
ELF4	DNAJB1	0.271147	0.222673	3337
ELF4	HSPG2	0.26263	2.38565	3339
ELF4	IBSP	0.260306	1.56254	3381
ELF4	B4GALNT4	-0.139678	-0.276953	338707
ELF4	ASB16-AS1	0.049646	0.83411	339201
ELF4	SPOPL	-0.128476	-0.516665	339745
ELF4	APOC1	0.0662461	1.69282	341
ELF4	CFI	0.319675	1.62326	3426
ELF4	AMIGO2	0.0791051	-0.657401	347902
ELF4	CLEC18A	0.136548	0.691057	348174
ELF4	WDR86	-0.214527	-0.934872	349136
ELF4	ACADS	0.0937617	0.198006	35
ELF4	CASTOR3	-0.277041	-0.304553	352954
ELF4	IL2RB	0.0843211	0.283038	3560
ELF4	IL4R	0.233706	1.08791	3566
ELF4	IL6	0.0616243	-1.0206	3569
ELF4	IL6R	0.108281	0.0915572	3570
ELF4	IL15RA	0.192589	0.827244	3601
ELF4	IL16	0.0526494	0.213633	3603
ELF4	IRAK2	0.0689302	-0.548033	3656
ELF4	IRF1	0.115011	0.32511	3659
ELF4	IRF5	0.0587365	0.467975	3663
ELF4	IRF7	0.260196	1.15255	3665
ELF4	ISG20	0.297825	0.438635	3669
ELF4	ITGAL	0.135338	0.478945	3683
ELF4	ITGB4	0.17816	1.3083	3691
ELF4	JUNB	0.121313	0.100231	3726
ELF4	KCNB1	-0.362894	-1.65245	3745
ELF4	KCND2	-0.100306	0.425401	3751
ELF4	KCNJ10	-0.186655	-0.309792	3766
ELF4	ARF3	-0.152736	-0.8529	377
ELF4	KCNK2	-0.121023	-0.603395	3776
ELF4	KCNQ1	0.145712	0.94248	3784
ELF4	KCNQ2	-0.387409	-2.73715	3785
ELF4	ARF6	0.128616	0.314405	382
ELF4	KPNB1	0.0638032	0.703853	3837
ELF4	KPNA5	-0.41898	-0.189642	3841
ELF4	KRT7	0.0829512	0.716368	3855
ELF4	RHOG	0.066574	-0.305695	391
ELF4	FRRS1	0.199123	0.514827	391059
ELF4	ARHGAP1	0.0815852	0.02603	392
ELF4	LGALS9	0.152595	0.664913	3965
ELF4	LIF	0.182798	0.440701	3976
ELF4	LIMK2	0.140756	0.510836	3985
ELF4	FADS1	-0.198408	0.00103014	3992
ELF4	LMNB1	0.114889	2.12516	4001
ELF4	PRICKLE3	0.0962134	0.516293	4007
ELF4	CRIP3	-0.0771591	-0.0855377	401262
ELF4	GOLGA7B	-0.167387	-2.42047	401647
ELF4	LOXL2	0.283963	1.23204	4017
ELF4	ARL3	-0.306439	0.0156841	403
ELF4	WDFY3-AS2	-0.273898	0.0526401	404201
ELF4	LSP1	0.249189	0.569976	4046
ELF4	LTBR	0.18754	0.210485	4055
ELF4	CD180	0.142782	0.950998	4064
ELF4	LYN	0.282746	0.767347	4067
ELF4	SMAD9	-0.112987	0.92895	4093
ELF4	ARSA	0.103492	-0.285039	410
ELF4	MAGOH	0.257632	0.411434	4116
ELF4	MAP2	-0.581427	-0.50026	4133
ELF4	MAPT	-0.46776	-0.796053	4137
ELF4	ARSD	0.230391	0.206162	414
ELF4	PIM3	0.0443962	-0.479244	415116
ELF4	MCAM	0.156583	-0.131067	4162
ELF4	MCM2	0.173054	1.22202	4171
ELF4	MCM4	0.078045	0.54723	4173
ELF4	MGAT1	0.293112	0.323669	4245
ELF4	MICB	0.259728	0.540651	4277
ELF4	FOXO4	-0.114425	-0.413391	4303
ELF4	MMP14	0.221208	0.294646	4323
ELF4	ALDH6A1	-0.187403	-0.0144161	4329
ELF4	MOV10	0.20901	1.04421	4343
ELF4	ASL	0.162887	0.0121857	435
ELF4	ABCC1	0.191905	0.352853	4363
ELF4	MAP1LC3C	0.160877	0.907844	440738
ELF4	ODF3B	0.193334	1.12001	440836
ELF4	MSH5	0.103747	2.5161	4439
ELF4	MT1M	0.0799951	-0.378428	4499
ELF4	MTX1	0.106603	0.589877	4580
ELF4	MUC1	0.10395	0.707376	4582
ELF4	MUTYH	0.0594434	0.259807	4595
ELF4	MX2	0.115234	0.024508	4600
ELF4	MYBPH	0.0804557	0.474701	4608
ELF4	GADD45B	0.123718	0.29921	4616
ELF4	MYO1E	0.137232	0.296642	4643
ELF4	MYO9A	-0.203764	-1.05227	4649
ELF4	NAGLU	0.107077	0.975126	4669
ELF4	ATF3	0.183449	0.21612	467
ELF4	NCAM2	-0.187873	-0.145308	4685
ELF4	NCF2	0.155994	0.392264	4688
ELF4	NFKBIB	0.0671437	0.197555	4793
ELF4	NFYB	-0.344375	-0.456474	4801
ELF4	NOVA1	-0.0632777	0.381712	4857
ELF4	NTRK3	-0.264395	-0.951352	4916
ELF4	OAS2	0.127913	0.243538	4939
ELF4	WRAP73	0.0835773	0.542703	49856
ELF4	P2RX4	0.107751	0.357258	5025
ELF4	FURIN	0.0783744	-0.193443	5045
ELF4	PCSK6	-0.12316	-1.24652	5046
ELF4	PAFAH1B1	-0.200845	-0.911167	5048
ELF4	DCAF8	-0.333258	-0.219	50717
ELF4	RNF141	-0.151445	-0.0122431	50862
ELF4	SLC35C2	0.161491	0.561879	51006
ELF4	SERPINA5	0.14848	1.02301	5104
ELF4	PCK2	0.0617293	0.402764	5106
ELF4	CRYL1	-0.12989	0.120709	51084
ELF4	PHF20L1	-0.376714	-0.752666	51105
ELF4	TFB1M	0.0552747	0.0285192	51106
ELF4	KMT5B	-0.13804	0.310175	51111
ELF4	NIN	-0.0960034	0.0910072	51199
ELF4	VRK3	0.16775	0.388342	51231
ELF4	SHISA5	0.1978	0.14286	51246
ELF4	MRPL30	-0.171565	-0.320297	51263
ELF4	DNAJC27	-0.277837	-0.946915	51277
ELF4	C1RL	0.359914	0.771155	51279
ELF4	ECSIT	-0.06345	0.319328	51295
ELF4	SLC22A17	-0.389355	-0.629686	51310
ELF4	TNFRSF12A	0.277679	1.28895	51330
ELF4	TAOK3	-0.107569	0.386709	51347
ELF4	CHST15	-0.0836866	-0.278471	51363
ELF4	AIG1	-0.0826821	-0.316631	51390
ELF4	PRKAG2	-0.214858	-0.556161	51422
ELF4	ISYNA1	0.0797252	0.0843702	51477
ELF4	PDGFA	0.13422	-0.202988	5154
ELF4	SRRT	0.112625	0.585046	51593
ELF4	PDK1	0.163156	-0.220598	5163
ELF4	ASB1	-0.204782	-0.167796	51665
ELF4	RAPGEF6	-0.0562642	-0.579298	51735
ELF4	SYT17	-0.255883	-0.90111	51760
ELF4	COQ3	-0.209649	-0.517497	51805
ELF4	PFKM	-0.225903	-0.554683	5213
ELF4	CDK14	-0.0890089	-0.630306	5218
ELF4	PGAM2	0.0575424	1.31585	5224
ELF4	PHKA2	0.101554	0.0970316	5256
ELF4	PI3	0.0491014	0.371496	5266
ELF4	PIM1	0.13767	0.16225	5292
ELF4	PIK3CD	0.0898965	-0.793371	5293
ELF4	PKP1	-0.0640516	-1.08781	5317
ELF4	PLA2G2A	0.235804	1.51092	5320
ELF4	PLAGL2	0.0810087	0.294424	5326
ELF4	PLAUR	0.204733	-0.147544	5329
ELF4	PLCD1	0.0458182	0.890756	5333
ELF4	PANK1	-0.298032	-0.1739	53354
ELF4	SHC3	-0.133708	-1.47257	53358
ELF4	PLCG2	0.0575827	0.26615	5336
ELF4	ATP6V1G2	-0.390217	-2.31888	534
ELF4	PLG	-0.165362	-0.1654	5340
ELF4	PLK1	0.100479	0.990772	5347
ELF4	FXYD6	-0.390911	-0.226222	53826
ELF4	GPR84	0.101706	0.382727	53831
ELF4	PELO	0.0955066	-0.0798892	53918
ELF4	PMS2	0.100349	0.343906	5395
ELF4	GSAP	0.23261	0.0957602	54103
ELF4	UBL3	-0.276218	-0.171955	5412
ELF4	MIR4435-2HG	0.0749532	0.175758	541471
ELF4	DCUN1D1	-0.241175	-0.244755	54165
ELF4	TREM2	0.191233	1.61547	54209
ELF4	TREM1	0.153907	1.09895	54210
ELF4	GDAP1	-0.482541	-1.45558	54332
ELF4	SH3TC1	0.0858182	0.36987	54436
ELF4	PON3	-0.121926	0.065874	5446
ELF4	POR	0.151807	0.596929	5447
ELF4	C11orf71	-0.126627	-0.180348	54494
ELF4	ADAMTSL4	0.122889	0.410442	54507
ELF4	ANKRD16	-0.134787	0.110412	54522
ELF4	CCHCR1	0.0414064	0.175828	54535
ELF4	POU5F1	-0.0777841	0.64404	5460
ELF4	PPARA	-0.0617893	0.106734	5465
ELF4	GTPBP2	0.0850208	0.0602563	54676
ELF4	MPHOSPH8	-0.165124	-0.559766	54737
ELF4	XAF1	0.211279	0.297533	54739
ELF4	FAM20A	0.0820489	0.0688806	54757
ELF4	DNAJB12	-0.135096	-0.157089	54788
ELF4	CNNM2	-0.166387	-0.430979	54805
ELF4	GON4L	0.0910622	0.635815	54856
ELF4	GDPD2	0.0967479	1.14242	54857
ELF4	TMEM214	0.18543	0.170737	54867
ELF4	ST7L	0.0737165	0.198291	54879
ELF4	NCAPG2	0.0991568	1.13186	54892
ELF4	SLC41A3	-0.0982338	-0.851886	54946
ELF4	CDCA4	0.12478	0.468522	55038
ELF4	IFT57	0.0896811	-0.115179	55081
ELF4	SOBP	-0.33521	-0.794366	55084
ELF4	TMEM51	0.200305	0.616567	55092
ELF4	PPP1R7	-0.105082	-0.869213	5510
ELF4	CRTAC1	-0.429217	-1.4977	55118
ELF4	ELP3	-0.300495	-0.174654	55140
ELF4	CDCA8	0.132338	1.65708	55143
ELF4	RBM23	-0.0623826	0.0672877	55147
ELF4	RFWD3	0.102481	0.863408	55159
ELF4	CEP55	0.191524	3.02325	55165
ELF4	SLC47A1	0.135592	0.279639	55244
ELF4	PPP2R5A	-0.157323	0.113055	5525
ELF4	ECHDC2	0.159738	0.0728924	55268
ELF4	CWF19L1	-0.141731	-0.0521892	55280
ELF4	LIN7C	-0.065595	-0.0558182	55327
ELF4	CHDH	-0.179456	0.480658	55349
ELF4	ETNK1	-0.107991	-0.312034	55500
ELF4	DHTKD1	-0.123703	0.580721	55526
ELF4	MAML3	0.0851423	-0.299894	55534
ELF4	RBM38	0.110445	0.721324	55544
ELF4	PLXNA3	0.127593	0.830852	55558
ELF4	FERMT1	-0.0681337	2.51117	55612
ELF4	THUMPD1	-0.0775737	0.00652136	55623
ELF4	POMGNT1	0.0961723	-0.0663524	55624
ELF4	ZDHHC7	0.101243	0.18147	55625
ELF4	ZNF407	-0.125426	-0.241808	55628
ELF4	HIF1AN	-0.218227	-0.171683	55662
ELF4	PEX26	-0.0716329	-0.0698922	55670
ELF4	PRKAG1	-0.0584426	-0.37404	5571
ELF4	ASF1B	0.112417	0.819995	55723
ELF4	CHFR	0.14026	0.275413	55743
ELF4	PRKAR2A	0.151298	0.262795	5576
ELF4	TDP1	0.101483	0.18344	55775
ELF4	ST6GALNAC1	-0.0784926	-0.568482	55808
ELF4	LMO3	-0.151958	-1.76733	55885
ELF4	ZC4H2	-0.0698592	0.491393	55906
ELF4	BIN3	0.0927729	0.244164	55909
ELF4	APOBR	0.0909965	0.501547	55911
ELF4	MYO5C	0.0755323	0.021276	55930
ELF4	SEPTIN3	-0.474828	-1.574	55964
ELF4	MAPK7	0.108426	1.13218	5598
ELF4	MAPK8	-0.477667	-0.710633	5599
ELF4	MAP2K3	0.232504	0.241575	5606
ELF4	SUSD2	0.135884	0.468973	56241
ELF4	TWNK	-0.0603975	0.850313	56652
ELF4	SAR1A	-0.100833	0.0234785	56681
ELF4	SLAMF8	0.073871	0.533157	56833
ELF4	RAD18	0.0621579	0.446503	56852
ELF4	FSTL5	-0.25368	-2.99699	56884
ELF4	UBQLN4	-0.252253	0.111035	56893
ELF4	FAM20C	0.250825	0.895696	56975
ELF4	PRDM11	-0.290148	-0.250603	56981
ELF4	CAMK1D	-0.197388	-1.96918	57118
ELF4	RNPEPL1	0.065077	0.319987	57140
ELF4	TP73-AS1	0.211019	-0.0543653	57212
ELF4	TTC7A	0.113951	0.475998	57217
ELF4	PTBP1	0.210415	1.81349	5725
ELF4	NDRG3	-0.302375	-1.25833	57446
ELF4	NDRG2	-0.220568	-0.0636105	57447
ELF4	DSCAML1	-0.37422	-0.448653	57453
ELF4	RNF150	-0.407167	-1.21177	57484
ELF4	CASKIN2	-0.0991518	0.578294	57513
ELF4	CASKIN1	-0.409696	-1.80002	57524
ELF4	PTK7	0.107521	1.50207	5754
ELF4	KLHL42	-0.232065	-0.548659	57542
ELF4	PDP2	-0.0872901	0.152666	57546
ELF4	ZSWIM5	-0.105435	0.225296	57643
ELF4	CALCOCO1	-0.186964	-0.172193	57658
ELF4	FBRSL1	-0.291382	-0.980506	57666
ELF4	KIAA1549	-0.220334	-0.0853499	57670
ELF4	RNF213	0.108889	1.96407	57674
ELF4	ALS2	-0.0657102	-0.42324	57679
ELF4	VAT1L	-0.200634	-0.99844	57687
ELF4	CPNE5	-0.303176	-1.66236	57699
ELF4	FAM160B1	-0.211702	-0.538152	57700
ELF4	PTPN6	0.226689	0.524878	5777
ELF4	PTPN7	0.0576002	0.0476962	5778
ELF4	HAMP	0.212636	0.346548	57817
ELF4	PTPRE	-0.0627009	-0.0374023	5791
ELF4	PTPRS	-0.0634809	0.0477335	5802
ELF4	PEX5	-0.198184	-0.169684	5830
ELF4	RBM25	-0.0645731	-0.335563	58517
ELF4	RAB27A	0.192225	0.390882	5873
ELF4	RAD9A	0.0899874	0.341538	5883
ELF4	RARRES2	0.187095	-0.17117	5919
ELF4	ARID4A	-0.221742	-0.118705	5926
ELF4	RBBP8	0.213427	1.03265	5932
ELF4	BCL2A1	0.20028	0.573952	597
ELF4	RENBP	0.0920156	1.19998	5973
ELF4	RET	-0.0866806	-0.204005	5979
ELF4	BCL2L1	0.0619924	0.310766	598
ELF4	RFX1	0.0737664	0.523706	5989
ELF4	BCL2L2	-0.135233	-1.55112	599
ELF4	RGS3	0.13704	-0.227873	5998
ELF4	RGS12	-0.141499	-0.523012	6002
ELF4	RNASE2	0.275429	0.92737	6036
ELF4	RNPEP	0.282811	0.550021	6051
ELF4	GUF1	-0.0697798	0.0306952	60558
ELF4	BCR	-0.350146	-0.126678	613
ELF4	RPS6KA1	0.1372	0.225153	6195
ELF4	S100A2	0.191001	0.622137	6273
ELF4	S100A3	0.0842146	0.269174	6274
ELF4	S100A9	0.216984	0.12039	6280
ELF4	S100A11	0.541095	1.47328	6282
ELF4	SAA1	0.10682	1.42915	6288
ELF4	VPS52	-0.0802214	-0.0721372	6293
ELF4	SATB1	-0.520721	-0.766663	6304
ELF4	SCD	-0.2326	-0.478463	6319
ELF4	CLEC11A	0.130054	0.418422	6320
ELF4	CX3CL1	-0.0845309	-0.932567	6376
ELF4	SDC1	0.160532	0.528069	6382
ELF4	GPSM3	0.14323	0.347796	63940
ELF4	DMRTA2	0.12159	0.865162	63950
ELF4	SECTM1	0.181891	-0.448914	6398
ELF4	LRRC4	-0.279248	-1.04288	64101
ELF4	TMBIM1	0.279729	-0.0825933	64114
ELF4	P3H1	0.26313	0.342536	64175
ELF4	TOR3A	0.195111	0.596704	64222
ELF4	MS4A6A	0.333658	2.2668	64231
ELF4	ARHGAP9	0.22416	0.240387	64333
ELF4	SH3GL1	0.0863014	0.626441	6455
ELF4	FBXW4	-0.209825	-0.129865	6468
ELF4	HRCT1	0.05328	0.715154	646962
ELF4	NUCKS1	-0.278165	-0.14001	64710
ELF4	UNKL	-0.0557075	0.0469372	64718
ELF4	TNS3	-0.0621918	0.287044	64759
ELF4	PARP12	0.260424	0.566072	64761
ELF4	SIAH2	0.0755085	-0.229155	6478
ELF4	ELOVL1	0.0484772	-0.508475	64834
ELF4	USP46	-0.339911	-0.839105	64854
ELF4	NABP1	0.116911	0.0871651	64859
ELF4	ST3GAL3	0.0531443	-0.0242907	6487
ELF4	NDRG4	-0.135641	-1.44231	65009
ELF4	SLA	0.137026	0.234476	6503
ELF4	VPS33A	-0.122345	0.0407865	65082
ELF4	SLC1A6	-0.395555	-1.84616	6511
ELF4	WNK1	-0.101932	-0.467648	65125
ELF4	SLC2A5	0.127262	0.828525	6518
ELF4	SLC6A1	-0.354653	-1.08369	6529
ELF4	KIAA0895L	-0.116738	0.0129046	653319
ELF4	PHLDB3	0.0793546	0.304696	653583
ELF4	SLC7A1	-0.168734	0.17236	6541
ELF4	SLC11A1	0.286324	0.634783	6556
ELF4	SMARCC2	-0.127997	0.161185	6601
ELF4	SMPD2	0.0856943	0.770262	6610
ELF4	SIGLEC1	0.0800008	0.265696	6614
ELF4	SNAI1	0.0593404	-0.117159	6615
ELF4	SNAPC1	0.138436	1.12537	6617
ELF4	SOD2	0.294809	0.575882	6648
ELF4	SOD3	0.0742688	-0.346479	6649
ELF4	SORD	-0.166496	0.176868	6652
ELF4	SORL1	-0.0529064	-0.325817	6653
ELF4	SPAST	-0.184131	-0.106968	6683
ELF4	SPOCK1	-0.158087	-1.80241	6695
ELF4	SPTBN1	-0.0605881	-0.215517	6711
ELF4	BRCA1	0.126419	1.15935	672
ELF4	STX3	0.0552504	-0.675378	6809
ELF4	SURF4	0.193029	0.671087	6836
ELF4	TARBP1	-0.0870921	-0.700682	6894
ELF4	TBXAS1	0.159361	0.793043	6916
ELF4	TCEA3	0.216048	-0.0203965	6920
ELF4	TCF19	0.105918	1.05559	6941
ELF4	PPP1R11	-0.0594496	-0.208859	6992
ELF4	TFAP4	-0.0624618	0.010366	7023
ELF4	THBD	0.131457	-0.0561575	7056
ELF4	THBS3	0.128487	0.345786	7059
ELF4	THRA	-0.281551	-0.197702	7067
ELF4	KLF10	0.100226	-0.119916	7071
ELF4	TK1	0.169352	1.25757	7083
ELF4	TLN1	0.139827	0.809032	7094
ELF4	SEC62	-0.151736	-0.189701	7095
ELF4	TLR1	0.299604	0.707962	7096
ELF4	ACTG1	0.0878465	0.376086	71
ELF4	C1QA	0.26885	1.46096	712
ELF4	C1QB	0.307004	1.61866	713
ELF4	TNFRSF1B	0.270246	0.746062	7133
ELF4	C1QC	0.283605	1.45556	714
ELF4	TNR	-0.535543	-0.153129	7143
ELF4	C1R	0.397727	1.23305	715
ELF4	TPM2	0.225013	0.78001	7169
ELF4	TPM3	0.187447	-0.24441	7170
ELF4	C3	0.285269	1.13907	718
ELF4	TRAF3	-0.0740075	-0.635512	7187
ELF4	TRAF5	0.172885	-0.0938596	7188
ELF4	TSC1	-0.246822	-0.473823	7248
ELF4	TSC2	-0.100772	-0.148465	7249
ELF4	TYK2	0.121395	0.699207	7297
ELF4	SHISA7	-0.421111	-1.98099	729956
ELF4	UBA52	0.108407	0.535706	7311
ELF4	UBE2I	0.0485171	0.542825	7329
ELF4	SLC35A2	0.0975592	-0.167373	7355
ELF4	UGCG	0.132953	-0.432034	7357
ELF4	VASP	0.177563	0.477904	7408
ELF4	VAV1	0.122905	0.503899	7409
ELF4	VDAC2	-0.151863	-0.387144	7417
ELF4	VEGFA	0.203014	0.969492	7422
ELF4	VIM	0.31492	1.35884	7431
ELF4	WAS	0.2806	0.617885	7454
ELF4	LAT2	0.161889	0.247751	7462
ELF4	ZFP36	0.124865	-0.229815	7538
ELF4	ZNF33A	-0.148315	-0.246393	7581
ELF4	CA3	0.274254	1.74761	761
ELF4	ZNF221	0.0686221	0.528692	7638
ELF4	ZNF142	-0.0690022	-0.573963	7701
ELF4	PCGF2	-0.102916	0.90687	7703
ELF4	ZYX	0.140231	0.557279	7791
ELF4	LAPTM5	0.272073	0.744557	7805
ELF4	MAPKAPK3	0.1392	0.712588	7867
ELF4	YIPF2	0.125678	0.0859098	78992
ELF4	CAD	0.123158	0.897844	790
ELF4	DDX50	-0.129113	-0.224844	79009
ELF4	TMEM109	0.188203	0.082108	79073
ELF4	CCDC86	0.0653893	0.233041	79080
ELF4	SLC25A23	-0.328138	-0.973506	79085
ELF4	C11orf49	-0.0735802	-0.240501	79096
ELF4	MMP28	-0.0547871	0.0004829	79148
ELF4	ZSCAN5A	0.116397	0.329486	79149
ELF4	ALDH5A1	-0.533676	-0.25823	7915
ELF4	TMEM43	0.231886	0.393341	79188
ELF4	ZXDC	0.105971	0.897918	79364
ELF4	GLB1L	0.0525913	0.526856	79411
ELF4	ULBP3	0.0516127	-0.628328	79465
ELF4	GCC1	0.0607495	0.538129	79571
ELF4	CHPF	0.112042	0.102776	79586
ELF4	MUL1	0.103989	0.0607877	79594
ELF4	RIC3	-0.12039	-0.584907	79608
ELF4	CCNJL	0.048917	0.104548	79616
ELF4	HECTD3	0.0478855	-0.133449	79654
ELF4	OGFOD2	0.0986364	0.273175	79676
ELF4	SAP30L	-0.100064	0.0193757	79685
ELF4	WDR59	-0.0781954	0.117594	79726
ELF4	GEMIN7	0.0854811	-0.0129057	79760
ELF4	MICALL2	0.222203	0.262158	79778
ELF4	MYH14	-0.0517102	-0.2855	79784
ELF4	RERGL	-0.126968	-1.37226	79785
ELF4	GSDMD	0.196336	0.249664	79792
ELF4	MFSD13A	-0.191767	-0.639793	79847
ELF4	HDAC11	-0.155961	-1.1998	79885
ELF4	PRR5L	0.0865192	0.343498	79899
ELF4	TCEAL4	-0.119987	-0.225363	79921
ELF4	CNTNAP3	0.0621576	-0.52629	79937
ELF4	PAQR6	-0.140706	-1.13574	79957
ELF4	DENND2D	0.188765	0.578634	79961
ELF4	WDR76	0.0558634	1.1049	79968
ELF4	ATAT1	-0.325203	0.148455	79969
ELF4	DNAJB14	-0.104384	-0.979628	79982
ELF4	GPR157	0.0991585	-0.390156	80045
ELF4	VCPIP1	-0.0826691	-0.393528	80124
ELF4	ZC3H12A	0.128642	0.34082	80149
ELF4	NAA15	-0.0799077	-0.0974864	80155
ELF4	MYO19	0.0816857	0.271555	80179
ELF4	FUZ	0.0757938	0.298552	80199
ELF4	OPA3	0.07058	0.227805	80207
ELF4	NUP214	0.157464	0.693361	8021
ELF4	ITPKC	0.165571	0.226451	80271
ELF4	FLAD1	0.0896949	0.166333	80308
ELF4	LRRC27	-0.0925654	0.0470654	80313
ELF4	EPC1	-0.078561	0.491142	80314
ELF4	CXXC4	-0.2625	0.301806	80319
ELF4	SLC25A16	-0.380426	-0.594425	8034
ELF4	TNKS2	-0.249127	-0.254694	80351
ELF4	ADAM12	0.240723	0.824027	8038
ELF4	CD276	0.279098	1.10774	80381
ELF4	CPTP	0.0738436	-0.219585	80772
ELF4	ZNF34	-0.157601	0.185415	80778
ELF4	COL18A1	0.154824	0.686202	80781
ELF4	ACTN4	0.115029	-0.212019	81
ELF4	CLPB	0.135117	0.578997	81570
ELF4	TRIM8	-0.311408	-0.251137	81603
ELF4	UNC93B1	0.305323	1.88904	81622
ELF4	MADCAM1	-0.118009	-0.230673	8174
ELF4	RNF170	-0.267951	-0.34116	81790
ELF4	CAMK2G	-0.20657	-1.30448	818
ELF4	RNF146	-0.299859	-0.401214	81847
ELF4	MED25	0.11278	0.00987847	81857
ELF4	SLC25A28	-0.211284	-0.42244	81894
ELF4	SYN3	-0.126251	-0.145535	8224
ELF4	SLC10A3	0.349321	0.531811	8273
ELF4	SNN	-0.165585	-0.255266	8303
ELF4	AXIN2	-0.192094	-0.0727299	8313
ELF4	CAPZB	0.0900028	0.0373092	832
ELF4	FZD9	-0.0674834	-1.29485	8326
ELF4	CASP1	0.380424	1.02465	834
ELF4	SH3BGRL3	0.21518	-0.0200674	83442
ELF4	APH1B	-0.103071	0.0933701	83464
ELF4	CASP2	0.134814	1.12538	835
ELF4	THAP2	-0.0915613	0.526856	83591
ELF4	RASSF5	0.056322	-0.688575	83593
ELF4	FERMT3	0.285356	1.1953	83706
ELF4	RAB34	0.274974	-0.139298	83871
ELF4	TBC1D10A	-0.132532	0.205143	83874
ELF4	PIP4K2B	-0.42342	-0.827378	8396
ELF4	PLA2G6	-0.264212	-0.327496	8398
ELF4	CCDC8	0.12064	0.180428	83987
ELF4	EMILIN2	0.193123	0.568692	84034
ELF4	HDHD2	-0.0590685	-0.124147	84064
ELF4	TAGLN2	0.34573	1.07376	8407
ELF4	RPF2	0.0470366	0.191159	84154
ELF4	GTF2IRD2	0.207966	0.581822	84163
ELF4	IQCG	0.173549	0.922909	84223
ELF4	ZDHHC18	0.133402	0.400459	84243
ELF4	MED10	0.114331	0.0937856	84246
ELF4	PRXL2A	-0.0762419	-0.551976	84293
ELF4	PCGF5	-0.0842698	-0.500969	84333
ELF4	AKT1S1	0.0881487	0.331194	84335
ELF4	HOOK3	-0.11373	0.0252178	84376
ELF4	C15orf48	0.14661	0.645248	84419
ELF4	ADGRA1	-0.383472	-1.1778	84435
ELF4	ZNF528	0.0851768	0.413694	84436
ELF4	DYRK3	0.272837	0.929874	8444
ELF4	LCOR	-0.241142	-0.582307	84458
ELF4	ACSS1	-0.0461035	-0.050408	84532
ELF4	MRPL43	-0.118042	-0.0091318	84545
ELF4	ATRN	-0.173303	-0.672869	8455
ELF4	TTF2	0.22622	0.536059	8458
ELF4	ST6GAL2	-0.222307	-0.678312	84620
ELF4	CARD6	0.139227	0.641876	84674
ELF4	SLC9A7	-0.206314	-0.911707	84679
ELF4	MS4A14	0.118115	0.695835	84689
ELF4	PIGO	0.0538206	0.424365	84720
ELF4	PSRC1	0.208846	-0.00282863	84722
ELF4	USP30	-0.215191	-0.363213	84749
ELF4	LMNB2	0.127339	0.97532	84823
ELF4	CBR4	-0.212509	0.21491	84869
ELF4	ZDHHC12	0.191865	0.71988	84885
ELF4	LINGO1	-0.453044	-1.41815	84894
ELF4	TBRG1	-0.252424	-1.01584	84897
ELF4	RNFT2	-0.377781	-0.674876	84900
ELF4	AOPEP	0.0707879	-0.550336	84909
ELF4	PWWP3A	-0.214452	-0.274833	84939
ELF4	IFITM1	0.134399	0.131138	8519
ELF4	ATCAY	-0.371634	-1.28533	85300
ELF4	FBF1	0.0500964	0.687389	85302
ELF4	YBX3	0.329359	1.37148	8531
ELF4	CBX4	-0.0857393	-0.0434135	8535
ELF4	KIAA1671	-0.0781075	-0.457735	85379
ELF4	NKD1	-0.0837321	1.27596	85407
ELF4	APOL1	0.179216	0.59836	8542
ELF4	HELZ2	0.084346	0.644802	85441
ELF4	KIAA1755	-0.147571	-0.22092	85449
ELF4	SCIN	0.20039	1.65611	85477
ELF4	CDC14B	-0.0790516	0.309696	8555
ELF4	MKNK1	0.0840464	-0.185405	8569
ELF4	SLC25A12	-0.0938359	-1.11912	8604
ELF4	RNASET2	0.195793	0.535953	8635
ELF4	RUNX3	0.0759395	0.286958	864
ELF4	CHRD	-0.0615185	-0.557536	8646
ELF4	PEA15	-0.0888512	0.248827	8682
ELF4	NOL4	-0.394139	-1.18994	8715
ELF4	TRADD	0.187232	0.167094	8717
ELF4	CTSF	-0.146456	-0.335417	8722
ELF4	GBF1	-0.245046	-0.30913	8729
ELF4	CBR1	0.0691855	-1.30642	873
ELF4	ADAM15	0.11317	0.212725	8751
ELF4	CDS2	-0.284216	-0.588734	8760
ELF4	MTMR1	-0.110107	0.0512264	8776
ELF4	RGS11	-0.163771	-0.996735	8786
ELF4	DPM2	0.0787235	0.266088	8818
ELF4	NRP1	0.238545	0.448885	8829
ELF4	TSC22D1	-0.253294	-0.290474	8848
ELF4	CDK5R1	-0.434024	-2.00198	8851
ELF4	ST3GAL5	-0.0710869	-0.487179	8869
ELF4	IER3	0.0914346	-0.10509	8870
ELF4	SPHK1	0.0908394	0.0590982	8877
ELF4	AP1G2	-0.477964	-2.17618	8906
ELF4	ENDOU	-0.121209	-0.988542	8909
ELF4	TIMELESS	0.159091	1.10163	8914
ELF4	BCL10	0.188975	0.356809	8915
ELF4	HERC2	-0.156329	-0.635955	8924
ELF4	HPS4	-0.0656233	0.260631	89781
ELF4	SIGLEC10	0.170492	0.679661	89790
ELF4	NAV1	-0.229077	0.120197	89796
ELF4	KBTBD6	-0.435066	-0.555692	89890
ELF4	LIMD1	0.110282	1.52979	8994
ELF4	SOCS3	0.267518	-0.18972	9021
ELF4	FAM110B	-0.221837	0.693401	90362
ELF4	LYRM7	-0.268519	-0.699515	90624
ELF4	SPOCD1	0.2931	2.63946	90853
ELF4	SPSB3	-0.168891	0.080199	90864
ELF4	USP6	-0.109183	-0.527512	9098
ELF4	DPP9	0.098242	0.614373	91039
ELF4	CCDC149	-0.117978	-1.12552	91050
ELF4	IGFN1	-0.0831036	0.442514	91156
ELF4	CD1D	0.0847874	0.568963	912
ELF4	SLC16A3	0.291207	0.476443	9123
ELF4	SYNGR1	-0.288616	-2.36106	9145
ELF4	ACBD5	-0.320192	-0.0563137	91452
ELF4	RSAD2	0.0947447	0.444955	91543
ELF4	MYADM	0.0753567	-1.27172	91663
ELF4	CENPL	0.109959	0.876312	91687
ELF4	CABLES1	-0.218483	-1.34722	91768
ELF4	CHRDL1	-0.0900481	-1.15253	91851
ELF4	RFT1	0.132936	0.536619	91869
ELF4	CD247	0.0453631	-0.980279	919
ELF4	IL32	0.0913183	0.675057	9235
ELF4	NUMBL	0.0618912	0.198406	9253
ELF4	CYTH2	0.0493172	0.0903501	9266
ELF4	DNER	-0.0585765	0.155997	92737
ELF4	SHKBP1	0.21873	0.755203	92799
ELF4	ZBTB47	-0.165189	-0.0566769	92999
ELF4	ACVR2B	-0.239244	0.159756	93
ELF4	C1orf158	0.0788859	0.855276	93190
ELF4	TRIP10	0.221513	0.7225	9322
ELF4	CD163	0.292728	1.8598	9332
ELF4	SP140L	0.389242	0.630802	93349
ELF4	TGFBRAP1	-0.108087	0.0397797	9392
ELF4	HS6ST1	0.0900571	-0.198786	9394
ELF4	NMT2	-0.29268	-0.811	9397
ELF4	ACTR8	0.0689834	0.25498	93973
ELF4	TTYH2	-0.115875	-0.441581	94015
ELF4	SYTL3	0.187499	1.35858	94120
ELF4	CD86	0.198332	0.62242	942
ELF4	MED26	0.0951003	0.375542	9441
ELF4	AKAP6	-0.501273	-0.974974	9472
ELF4	THEMIS2	0.178637	0.161746	9473
ELF4	CD36	0.0832331	0.394803	948
ELF4	GDF15	0.263963	1.41669	9518
ELF4	NRG2	-0.0644777	0.211151	9542
ELF4	ATP5MF	0.138602	0.0980378	9551
ELF4	H6PD	0.221075	0.779312	9563
ELF4	CD40	0.129687	0.490858	958
ELF4	RAB36	0.0906034	-0.553633	9609
ELF4	IKBKE	0.17057	0.296885	9641
ELF4	PDE4DIP	-0.0720944	0.814877	9659
ELF4	CEP135	0.18428	0.946236	9662
ELF4	TTI1	0.0657366	0.223617	9675
ELF4	DEPDC5	-0.0705867	-0.767484	9681
ELF4	RAPGEF2	-0.256592	-1.08305	9693
ELF4	EDEM1	0.110588	-0.0514145	9695
ELF4	FAM131B	-0.155024	-1.0085	9715
ELF4	CD74	0.284801	1.06955	972
ELF4	SLK	-0.185824	-1.04129	9748
ELF4	TM9SF4	0.0798935	0.389968	9777
ELF4	TBC1D5	-0.269414	0.00311907	9779
ELF4	GINS1	0.106184	1.1274	9837
ELF4	CDK11B	0.0778795	0.345119	984
ELF4	TRIL	-0.0694781	-0.087655	9865
ELF4	POM121	0.103586	0.153518	9883
ELF4	SNAP91	-0.388874	-3.06072	9892
ELF4	TELO2	0.0791941	0.392115	9894
ELF4	SRGAP3	-0.287337	-1.20754	9901
ELF4	KLHL21	0.0908643	-0.106211	9903
ELF4	RABGAP1L	-0.407312	-1.0224	9910
ELF4	ARNT2	-0.172558	-0.919617	9915
ELF4	NCAPD2	0.0902515	0.974578	9918
ELF4	KBTBD11	-0.177222	-1.4319	9920
ELF4	MAFB	0.121014	1.12812	9935
ELF4	ARHGAP25	0.114619	0.299341	9938
ELF4	CDC25B	0.114689	0.805309	994
ELF4	CDC42	0.300036	0.169722	998
ELK1	ACOT8	0.0493676	-0.498161	10005
ELK1	SH2D3C	0.086685	-1.75369	10044
ELK1	RANBP9	0.0496012	-0.435156	10048
ELK1	STAG1	-0.0793577	0.639872	10274
ELK1	EFS	-0.0901566	0.603865	10278
ELK1	CCNO	0.07331	-0.835436	10309
ELK1	NPM2	0.115778	-1.3722	10361
ELK1	CACNG3	0.114533	-5.70486	10368
ELK1	BAIAP2	0.113903	-1.92159	10458
ELK1	SEMA4F	0.080018	-0.821889	10505
ELK1	SEMA4B	-0.088238	0.82709	10509
ELK1	HYOU1	0.0659436	-0.793017	10525
ELK1	TRIM3	0.0874317	-0.504634	10612
ELK1	TRIM16	-0.0800353	0.572017	10626
ELK1	GNB5	0.115081	-1.43266	10681
ELK1	RFPL2	0.111467	-1.17613	10739
ELK1	MAP3K2	-0.0593793	0.352866	10746
ELK1	PLK2	0.18363	-2.8177	10769
ELK1	ZNF271P	-0.0656752	0.326873	10778
ELK1	CPLX2	0.0954568	-3.18557	10814
ELK1	RUNDC3A	0.0775471	-2.87831	10900
ELK1	TRAFD1	-0.0715894	0.253723	10906
ELK1	EHD1	-0.103438	0.620255	10938
ELK1	SERINC3	0.0492534	-0.501339	10955
ELK1	CHAD	0.0651566	-0.883734	1101
ELK1	ATF7	-0.0903991	0.459933	11016
ELK1	CIT	0.0838431	-1.05874	11113
ELK1	LZTS1	0.0619939	-1.09674	11178
ELK1	NISCH	0.0972367	-0.99646	11188
ELK1	CHM	0.108444	-1.00848	1121
ELK1	RNF24	-0.0836822	0.475662	11237
ELK1	NXPH4	0.047619	-0.246507	11247
ELK1	DTD2	-0.0683259	0.122487	112487
ELK1	HRH3	0.108863	-0.352985	11255
ELK1	SNX18	-0.251943	0.797263	112574
ELK1	TUBA3E	0.0576034	-0.789389	112714
ELK1	RDH13	0.0687417	-0.371268	112724
ELK1	SYNRG	-0.111262	0.435147	11276
ELK1	POU6F2	0.0719367	-1.68217	11281
ELK1	PHF21B	-0.0773508	0.992876	112885
ELK1	AHNAK2	0.0687081	-1.92266	113146
ELK1	STK38	-0.0542283	1.11517	11329
ELK1	MGLL	0.0856132	-1.23964	11343
ELK1	MAL2	0.0989814	-4.46675	114569
ELK1	CYGB	0.109146	-1.99144	114757
ELK1	BTBD9	0.0722258	-0.738339	114781
ELK1	MBD6	-0.0630317	1.28393	114785
ELK1	KLHL29	0.0869338	-1.05636	114818
ELK1	ARHGEF25	0.0656567	-1.08957	115557
ELK1	CKMT1B	0.0899862	-3.01327	1159
ELK1	AGAP1	0.0720691	-1.09291	116987
ELK1	AP1S1	0.0898849	-0.903368	1174
ELK1	PARD3B	-0.199176	1.18153	117583
ELK1	CLTB	0.0806028	-1.06478	1212
ELK1	TMEM132D	0.0806311	-2.51183	121256
ELK1	RHEBL1	0.11526	-0.80502	121268
ELK1	ANKRD9	0.137016	-1.41262	122416
ELK1	TMEM266	0.0851135	-1.18848	123591
ELK1	SPATA2L	0.0544315	-0.397155	124044
ELK1	CDYL2	0.0904178	-1.64625	124359
ELK1	ANKS3	-0.0870227	0.623113	124401
ELK1	SLC38A10	-0.105929	0.604636	124565
ELK1	TTC39C	0.067813	-0.883519	125488
ELK1	EID2B	0.10075	-1.00942	126272
ELK1	TNFAIP8L1	0.1225	-1.46604	126282
ELK1	C19orf47	0.0850787	-0.932419	126526
ELK1	CCSAP	0.0709125	-1.08226	126731
ELK1	UBXN10	0.0874623	-0.571858	127733
ELK1	SYT2	0.0672553	-0.830208	127833
ELK1	C1orf131	-0.105303	0.790486	128061
ELK1	LIX1L	-0.214032	1.05063	128077
ELK1	NKAIN4	-0.0801312	1.88806	128414
ELK1	VSTM2L	0.0914911	-3.24455	128434
ELK1	NEU4	-0.0678689	1.67722	129807
ELK1	RFTN2	-0.104453	0.710901	130132
ELK1	C2orf76	-0.189766	0.652666	130355
ELK1	SGPP2	0.0882969	-1.49978	130367
ELK1	TTC32	-0.0726211	0.435466	130502
ELK1	FAM131A	0.117336	-1.31398	131408
ELK1	PPARGC1B	0.0737162	-1.1187	133522
ELK1	COX7A1	0.136762	-2.31247	1346
ELK1	STXBP5	0.0775601	-2.87427	134957
ELK1	ZNF572	-0.0561995	0.948534	137209
ELK1	CPT2	-0.0784493	0.688162	1376
ELK1	GPAT4	-0.0892172	0.496554	137964
ELK1	CREBBP	-0.0670194	0.41932	1387
ELK1	CRHR2	0.0670354	-0.45653	1395
ELK1	PNCK	0.0758697	-1.9512	139728
ELK1	SLC32A1	0.126473	-2.64338	140679
ELK1	SLC2A14	0.0958254	-1.30241	144195
ELK1	ZNF664	-0.12302	0.51357	144348
ELK1	VCAN	-0.150598	1.79305	1462
ELK1	FBXL16	0.0738838	-2.28638	146330
ELK1	MGAT5B	0.127966	-1.26285	146664
ELK1	RBFOX3	0.103795	-3.58482	146713
ELK1	RUNDC1	0.0523581	-0.529768	146923
ELK1	DIRAS1	0.116619	-1.39087	148252
ELK1	CTBP2	-0.0735121	0.663709	1488
ELK1	LRRC71	0.0598682	-0.398914	149499
ELK1	CTNS	-0.0883289	0.472441	1497
ELK1	YDJC	0.0759084	-1.32641	150223
ELK1	GLIPR2	-0.123356	1.11798	152007
ELK1	ZNF827	-0.0817252	0.557125	152485
ELK1	CYB561	0.0898737	-0.501165	1534
ELK1	FBXO16	0.0973033	-0.885804	157574
ELK1	AP2A1	0.10278	-0.893755	160
ELK1	SDE2	-0.0871879	0.43196	163859
ELK1	DFFA	-0.077266	0.473207	1676
ELK1	GALNTL5	0.0795373	-3.34394	168391
ELK1	ARX	0.0707551	-2.49469	170302
ELK1	SSBP4	0.0661294	-0.344051	170463
ELK1	POLR3H	-0.105701	0.546925	171568
ELK1	DHCR24	0.0548727	-1.25177	1718
ELK1	AFG3L1P	-0.0743307	0.346316	172
ELK1	DLG3	0.0742724	-1.3045	1741
ELK1	DLG4	0.11586	-1.40088	1742
ELK1	DLX1	0.0906073	-2.82467	1745
ELK1	DLX2	0.0802866	-2.19924	1746
ELK1	DNM1	0.15271	-2.85597	1759
ELK1	DRD3	0.0588786	-0.619381	1814
ELK1	DTNB	0.0991621	-1.83005	1838
ELK1	DUSP2	0.13352	-2.58138	1844
ELK1	DUSP3	0.0786332	-1.07489	1845
ELK1	DUSP8	0.115655	-1.83058	1850
ELK1	DVL2	-0.0866366	0.526409	1856
ELK1	DVL3	-0.132061	0.876523	1857
ELK1	ECM1	0.0821896	-0.285192	1893
ELK1	ABCA1	-0.116517	1.98901	19
ELK1	EFNB2	0.0693374	-0.996016	1948
ELK1	EGR3	0.0789298	-1.76058	1960
ELK1	ARID2	-0.0796958	0.971546	196528
ELK1	ANKRD23	-0.0878283	1.07442	200539
ELK1	DHFR2	-0.0746646	0.414699	200895
ELK1	EMX2	0.0489056	-1.15399	2018
ELK1	TAPT1	-0.0605349	0.0814548	202018
ELK1	ENSA	0.114218	-1.14863	2029
ELK1	EPB41L1	0.0736828	-2.28257	2036
ELK1	DMTN	0.134546	-2.81083	2039
ELK1	EPHB6	0.115629	-2.51992	2051
ELK1	ETS2	0.0736073	-1.71432	2114
ELK1	PTK2B	0.168897	-1.86307	2185
ELK1	OAF	0.0783088	-0.724962	220323
ELK1	SLC16A9	-0.083756	1.17419	220963
ELK1	LRRC73	0.144879	-1.31942	221424
ELK1	BEND7	-0.0898832	1.00122	222389
ELK1	KCTD20	-0.120253	0.841956	222658
ELK1	FHL1	-0.0782305	0.529273	2273
ELK1	MRAS	0.072191	-0.786766	22808
ELK1	ATG14	-0.0937085	0.0996328	22863
ELK1	MLXIP	-0.103521	0.510476	22877
ELK1	ZBTB1	-0.0731747	0.491422	22890
ELK1	CARD8	-0.0839621	1.07395	22900
ELK1	PDS5B	0.0626768	-0.633243	23047
ELK1	ZHX3	-0.0785115	0.693423	23051
ELK1	HECW1	0.0506725	-0.37221	23072
ELK1	PHF8	-0.0644218	0.485975	23133
ELK1	NCDN	0.153511	-2.63174	23154
ELK1	TBC1D9	0.085966	-1.87928	23158
ELK1	PLEKHM2	0.0628576	-0.417848	23207
ELK1	SYNE2	-0.105586	1.29416	23224
ELK1	ARHGEF9	0.0758523	-1.42193	23229
ELK1	ASTN2	-0.0733667	0.443495	23245
ELK1	CAMTA1	-0.0803476	0.78942	23261
ELK1	KLHL18	0.0796519	-0.401223	23276
ELK1	NEDD4L	0.102938	-2.1548	23327
ELK1	TTC28	-0.155782	0.883207	23331
ELK1	PSD3	0.123365	-2.01879	23362
ELK1	LARP1	0.0570579	-0.529365	23367
ELK1	MED13L	-0.0991866	0.621889	23389
ELK1	FNTA	-0.0700059	0.27405	2339
ELK1	ATP13A2	0.0613119	-1.19818	23400
ELK1	NCS1	0.137907	-2.64486	23413
ELK1	GPR161	-0.106905	1.26809	23432
ELK1	HEY2	-0.143743	1.1791	23493
ELK1	ZFYVE26	-0.1167	0.540862	23503
ELK1	RIMBP2	0.109679	-3.35143	23504
ELK1	R3HDM1	0.106125	-1.58321	23518
ELK1	RBFOX2	0.0678882	-0.777242	23543
ELK1	ATP6V0A2	-0.0752494	0.593354	23545
ELK1	RASD2	0.0995455	-1.79352	23551
ELK1	PATZ1	-0.0937349	0.837185	23598
ELK1	RUSC1	0.185407	-1.19922	23623
ELK1	SMPX	0.101583	-3.50875	23676
ELK1	CLDN15	-0.0644017	0.783985	24146
ELK1	ALOX12B	0.0522999	-0.964087	242
ELK1	CDC26	-0.0897351	0.46244	246184
ELK1	ABL1	-0.155573	0.859535	25
ELK1	FUT1	0.108432	-1.04189	2523
ELK1	SERINC5	-0.119543	0.714899	256987
ELK1	VAX2	-0.0752857	1.30166	25806
ELK1	RHBDD3	-0.0834062	0.795462	25807
ELK1	KLK5	0.0630273	-0.75261	25818
ELK1	B4GALNT1	0.100956	-1.49961	2583
ELK1	COG4	-0.083584	0.714544	25839
ELK1	HEATR5A	-0.213197	0.629318	25938
ELK1	TMEM87A	-0.0867791	0.326242	25963
ELK1	LRIG1	-0.111049	1.20298	26018
ELK1	CHD5	0.082857	-2.76958	26038
ELK1	ZNF500	-0.0904751	0.450953	26048
ELK1	RAB11FIP5	0.107192	-0.651723	26056
ELK1	DCAF4	0.10335	-0.674454	26094
ELK1	PYGO1	-0.0841886	1.31105	26108
ELK1	NAT9	-0.0965869	0.60461	26151
ELK1	TIAM2	0.0976608	-1.52525	26230
ELK1	FBXL4	-0.0891593	0.458376	26235
ELK1	GCDH	-0.0937502	0.4816	2639
ELK1	NUPR1	-0.0660467	1.40126	26471
ELK1	GDF1	-0.0723247	0.837462	2657
ELK1	AMH	-0.0913648	2.83503	268
ELK1	PDE7B	0.0589218	-0.874224	27115
ELK1	DKK3	0.116286	-1.04762	27122
ELK1	INPP5J	0.0908029	-1.93059	27124
ELK1	AFF4	-0.0631769	0.283327	27125
ELK1	TNFRSF21	-0.0795709	0.843436	27242
ELK1	GLRA2	0.0747782	-1.89463	2742
ELK1	POLM	-0.0789525	1.44415	27434
ELK1	GNA12	-0.0778346	1.07095	2768
ELK1	GNB1	0.074445	-0.341298	2782
ELK1	MRGPRG-AS1	0.0641247	-0.333696	283303
ELK1	SLC13A5	0.147234	-0.890689	284111
ELK1	C19orf54	-0.0926254	0.661505	284325
ELK1	MIR7-3HG	0.0802033	-3.06317	284424
ELK1	FAM182A	-0.0667781	0.538607	284800
ELK1	GPR26	0.0974575	-1.23285	2849
ELK1	DNAJC5G	0.0466227	-0.289925	285126
ELK1	ZNF621	-0.106135	1.2379	285268
ELK1	PRRT3	0.124755	-1.96701	285368
ELK1	RELL2	0.147473	-1.01497	285613
ELK1	ZNF775	-0.0925632	0.419502	285971
ELK1	ZFP41	-0.0667773	0.411143	286128
ELK1	YIPF6	-0.0806574	0.579031	286451
ELK1	ZC3H7A	-0.104357	0.466946	29066
ELK1	SAP30BP	-0.0919967	1.00478	29115
ELK1	GRM2	0.0859009	-2.75463	2912
ELK1	CLEC2D	-0.157977	1.41511	29121
ELK1	GSTM5	0.0799736	-0.995799	2949
ELK1	TFPT	0.0740705	-0.941227	29844
ELK1	ANAPC2	-0.0880727	0.351318	29882
ELK1	ST8SIA5	0.0975473	-2.47373	29906
ELK1	POMT2	-0.109251	0.54157	29954
ELK1	HK1	0.132433	-1.44369	3098
ELK1	HPS1	0.0612903	-0.335946	3257
ELK1	HRH2	0.132382	-1.71529	3274
ELK1	HTR5A	0.0937421	-2.0692	3361
ELK1	ICA1	0.0816608	-0.943178	3382
ELK1	MYPOP	0.111559	-1.03142	339344
ELK1	CLEC4G	0.133233	-3.07325	339390
ELK1	IDH3A	0.081053	-1.32206	3419
ELK1	IDS	0.0999982	-1.16956	3423
ELK1	IFNA21	0.0534427	-0.923676	3452
ELK1	IGF2R	-0.0749392	0.550612	3482
ELK1	IGHMBP2	0.0653198	-0.170216	3508
ELK1	IMPG1	0.0774735	-2.02228	3617
ELK1	ITPKA	0.136839	-3.96666	3706
ELK1	KCND3	0.0601022	-1.05711	3752
ELK1	RAB15	0.197518	-2.01758	376267
ELK1	KCNJ6	0.167272	-2.49341	3763
ELK1	KCNJ12	0.083326	-1.168	3768
ELK1	KCNN3	-0.106858	1.32417	3782
ELK1	KCNS1	0.204787	-1.38132	3787
ELK1	KCNS2	0.0945442	-0.918224	3788
ELK1	ARL4D	0.11021	-0.906211	379
ELK1	KIF5A	0.09085	-2.13769	3798
ELK1	KRT17	0.130796	-1.01006	3872
ELK1	RPRML	0.138677	-2.51483	388394
ELK1	SLC6A17	0.132833	-2.70836	388662
ELK1	C2orf68	-0.120596	1.17628	388969
ELK1	LAMB3	0.0461303	-1.26376	3914
ELK1	LCAT	-0.175678	3.57802	3931
ELK1	CHCHD10	0.0970231	-1.28822	400916
ELK1	ARNT	-0.0695604	0.459454	405
ELK1	NBR1	-0.0740632	0.159641	4077
ELK1	SMAD9	-0.0947839	0.92895	4093
ELK1	MAP4	-0.0809578	0.338051	4134
ELK1	MAP6	0.0853509	-1.26151	4135
ELK1	ADAM11	0.0957581	-2.16445	4185
ELK1	ASCL1	-0.0531772	2.06659	429
ELK1	MAP3K9	0.112862	-2.39345	4293
ELK1	MMP15	-0.0546552	0.983774	4324
ELK1	TMEM198B	-0.10807	0.320826	440104
ELK1	PGAM4	0.0757849	-0.705386	441531
ELK1	ASS1	0.0832787	-1.54926	445
ELK1	MYCL	-0.0708072	0.846078	4610
ELK1	MYH11	0.0745042	-1.65875	4629
ELK1	ZFHX3	-0.0985193	0.830117	463
ELK1	ATM	-0.0959999	0.796828	472
ELK1	NEFM	0.106304	-3.87334	4741
ELK1	NELL1	0.08927	-3.52465	4745
ELK1	NEK1	-0.102598	0.535203	4750
ELK1	NEUROD2	0.0952441	-1.95196	4761
ELK1	ATP1B1	0.0904463	-1.40099	481
ELK1	NMB	-0.137625	2.73573	4828
ELK1	NPAS2	0.0660306	-1.11723	4862
ELK1	ATP2A2	0.0868053	-0.408844	488
ELK1	NPTX1	0.150865	-3.51606	4884
ELK1	NPTX2	0.112	-2.87934	4885
ELK1	SLC11A2	-0.0761169	0.113227	4891
ELK1	CISD2	0.0891528	-0.654097	493856
ELK1	TBC1D25	0.0727936	-0.512298	4943
ELK1	OGG1	-0.0921629	1.30569	4968
ELK1	OPRD1	0.101615	-1.3475	4985
ELK1	A1BG-AS1	0.0680015	-0.846659	503538
ELK1	PALM	0.0802653	-1.17462	5064
ELK1	PCDH8	0.105087	-1.86273	5100
ELK1	GLRX2	0.0915707	-0.700342	51022
ELK1	FCF1	-0.105202	0.634859	51077
ELK1	KMT5B	-0.0597877	0.310175	51111
ELK1	RMDN1	-0.109595	0.52437	51115
ELK1	RLIM	-0.0759697	1.30538	51132
ELK1	NAGPA	0.0745331	-1.47253	51172
ELK1	TUBD1	-0.0864098	0.612369	51174
ELK1	PCSK2	0.111558	-3.12397	5126
ELK1	CDK16	0.0588714	-0.33209	5127
ELK1	NRN1	0.106855	-1.87341	51299
ELK1	FAM13B	0.112395	-0.875714	51306
ELK1	MEX3C	-0.170981	1.31574	51320
ELK1	TAOK3	-0.0866476	0.386709	51347
ELK1	PPME1	0.0904737	-0.762562	51400
ELK1	SCARA3	-0.0633849	1.11295	51435
ELK1	HPCAL4	0.0785021	-3.06845	51440
ELK1	NCKIPSD	0.0903547	-0.873245	51517
ELK1	PDE1B	0.0851816	-2.11364	5153
ELK1	NLK	0.0692489	-1.63239	51701
ELK1	PDYN	0.0893524	-3.83622	5173
ELK1	GNG13	0.0922994	-2.27435	51764
ELK1	PHF2	-0.131188	0.528847	5253
ELK1	PLXNA2	0.0495898	-0.386107	5362
ELK1	PNOC	0.113165	-1.69493	5368
ELK1	PMS1	-0.0764863	0.354754	5378
ELK1	SETD4	-0.0875737	0.385863	54093
ELK1	SEPTIN5	0.0801524	-1.43759	5413
ELK1	TAS2R5	-0.0911106	2.23435	54429
ELK1	GFOD1	0.114369	-2.23267	54438
ELK1	KCTD5	-0.152829	0.756613	54442
ELK1	TOLLIP	0.112068	-1.31779	54472
ELK1	WBP1L	-0.0646282	0.259245	54838
ELK1	BIVM	-0.0543211	0.294722	54841
ELK1	ANKHD1	-0.0666302	0.315035	54882
ELK1	ACSM5	-0.052233	0.493302	54988
ELK1	C1orf159	0.0485537	-0.418603	54991
ELK1	ZSCAN2	-0.0472496	0.406103	54993
ELK1	STX17	-0.112569	0.340352	55014
ELK1	ZCWPW1	-0.0730074	0.72857	55063
ELK1	PDPR	-0.0693025	0.551196	55066
ELK1	PPP1R8	-0.0674244	0.290912	5511
ELK1	ANKZF1	-0.0823348	1.78877	55139
ELK1	ARHGEF10L	-0.140718	1.01277	55160
ELK1	MAP1S	0.105627	-0.579876	55201
ELK1	ZNF532	-0.0588816	0.478118	55205
ELK1	BBS7	0.0946907	-1.17424	55212
ELK1	USP40	-0.0754252	0.533098	55230
ELK1	UQCC1	0.0625578	-0.562744	55245
ELK1	PPP6R3	-0.142078	0.476605	55291
ELK1	FBXW7	0.139355	-2.49715	55294
ELK1	OLAH	0.0537295	-0.349062	55301
ELK1	AGPAT5	-0.113084	1.03459	55326
ELK1	SHFL	0.0542142	-0.373405	55337
ELK1	MEG3	0.112791	-2.49128	55384
ELK1	DNAJA4	0.104862	-2.5735	55466
ELK1	DHTKD1	-0.0858235	0.580721	55526
ELK1	CDV3	-0.0749077	0.463639	55573
ELK1	OTUB1	0.0615001	-0.891643	55611
ELK1	FERMT1	-0.0923795	2.51117	55612
ELK1	CHD7	-0.092143	1.44644	55636
ELK1	LUC7L	-0.090753	0.374806	55692
ELK1	ARHGEF40	-0.0903989	1.43693	55701
ELK1	FAR2	0.0687053	-1.08155	55711
ELK1	TENM3	0.0706052	-1.89823	55714
ELK1	BTBD7	-0.14206	0.662168	55727
ELK1	HHAT	0.0611548	-0.402009	55733
ELK1	INTS9	-0.0599763	0.618036	55756
ELK1	TTC17	-0.0842686	0.462272	55761
ELK1	SAYSD1	-0.0810954	0.520392	55776
ELK1	MINDY1	-0.0592521	0.476843	55793
ELK1	PAG1	-0.170792	0.766084	55824
ELK1	SULF2	-0.163796	1.59508	55959
ELK1	PCDHGC5	0.0822683	-0.918998	56097
ELK1	PRKX	-0.122618	1.77427	5613
ELK1	PRKY	-0.105559	1.33243	5616
ELK1	LRRC8A	-0.0877304	0.560424	56262
ELK1	SLC7A10	0.0820229	-1.96606	56301
ELK1	PRSS2	0.111591	-1.81878	5645
ELK1	PRSS3	0.144913	-1.83166	5646
ELK1	MASP1	-0.192749	1.39522	5648
ELK1	KLK7	0.0901061	-1.18348	5650
ELK1	CYP26B1	0.0823791	-2.99113	56603
ELK1	TWNK	-0.0663166	0.850313	56652
ELK1	NRIP3	0.191434	-1.63958	56675
ELK1	CELF4	0.102973	-3.00358	56853
ELK1	ATXN7L3	0.106956	-1.08514	56970
ELK1	BBX	-0.0602008	0.947213	56987
ELK1	REXO4	-0.124702	0.984594	57109
ELK1	SLC44A2	-0.110044	0.747383	57153
ELK1	TRIM54	0.0536576	-0.863157	57159
ELK1	ASPHD2	0.10291	-1.47352	57168
ELK1	CAMK1G	0.152187	-1.55403	57172
ELK1	PPP4R3B	-0.0954694	0.450268	57223
ELK1	SENP7	-0.116877	0.696051	57337
ELK1	RHBDD2	0.0912653	-0.798554	57414
ELK1	PLEKHG5	0.0846569	-1.01016	57449
ELK1	PTH2R	0.0956783	-1.81654	5746
ELK1	RIMKLB	-0.0796993	0.754909	57494
ELK1	INTS2	-0.0794388	0.463094	57508
ELK1	KCTD16	0.0931681	-3.94255	57528
ELK1	ZNF319	-0.0863112	0.414527	57567
ELK1	EBF4	-0.0748232	0.948007	57593
ELK1	KIAA1522	0.113248	-1.21305	57648
ELK1	UVSSA	-0.0773116	0.297511	57654
ELK1	RNF213	-0.102265	1.96407	57674
ELK1	SPTBN4	0.078325	-1.7454	57731
ELK1	MARK4	0.0746959	-0.752204	57787
ELK1	RAB40C	0.0858131	-1.18142	57799
ELK1	GRHL3	-0.0540482	1.11877	57822
ELK1	ACTA1	0.0871736	-0.941335	58
ELK1	PVALB	0.110652	-2.16876	5816
ELK1	CTDSP1	-0.106586	0.76456	58190
ELK1	ZNF462	-0.0885621	1.31767	58499
ELK1	RAB3A	0.110679	-3.0504	5864
ELK1	RBBP6	-0.109977	0.666869	5930
ELK1	GNB4	-0.108304	0.919196	59345
ELK1	TMEM35A	0.0761322	-1.56612	59353
ELK1	CCND1	-0.082628	1.41269	595
ELK1	RGS7	0.098492	-2.55979	6000
ELK1	RLBP1	0.0685514	-0.551086	6017
ELK1	RTKN	-0.065137	0.463368	6242
ELK1	RSU1	-0.0833275	0.789356	6251
ELK1	RTN2	0.108825	-1.73352	6253
ELK1	S100A1	0.0769377	-1.56067	6271
ELK1	ABHD4	-0.0844534	0.895858	63874
ELK1	RNF123	0.0974834	-0.54704	63891
ELK1	CIDEC	0.0507604	-0.24184	63924
ELK1	NECAB3	0.0769294	-0.635163	63941
ELK1	NECAB1	0.0785174	-3.27766	64168
ELK1	SRSF6	-0.0737208	0.457602	6431
ELK1	HS1BP3	-0.111845	0.996955	64342
ELK1	KLHL25	-0.103469	1.23899	64410
ELK1	TTC31	-0.0978562	0.958884	64427
ELK1	SMIM10L2B	0.109441	-2.9181	644596
ELK1	SH3BP2	-0.0946968	1.48098	6452
ELK1	PABPC1L2B	0.115745	-1.47079	645974
ELK1	TMPRSS3	0.0724343	-0.651471	64699
ELK1	MTHFSD	-0.0929563	0.54877	64779
ELK1	KLC2	0.0961084	-1.03772	64837
ELK1	TUT1	-0.0679429	0.66304	64852
ELK1	SLC4A3	0.0786197	-2.77926	6508
ELK1	SLC2A3	0.0813536	-1.88017	6515
ELK1	FAM153CP	0.141294	-4.71233	653316
ELK1	SLC12A4	-0.100425	2.52817	6560
ELK1	BMPR1A	-0.0898683	0.82471	657
ELK1	SLC25A1	-0.177102	1.13098	6576
ELK1	BMPR1B	-0.0844085	0.652811	658
ELK1	AACS	0.137552	-1.48966	65985
ELK1	SMPD2	-0.0574481	0.770262	6610
ELK1	SOS1	-0.180556	0.479055	6654
ELK1	SOX2	-0.0740567	1.78238	6657
ELK1	SOX4	-0.115223	2.72623	6659
ELK1	SPTB	0.126995	-1.71739	6710
ELK1	RO60	-0.0955564	1.23521	6738
ELK1	STX1A	0.156053	-3.16734	6804
ELK1	STXBP1	0.0788839	-2.19791	6812
ELK1	SYN2	0.105697	-4.02693	6854
ELK1	SYP	0.0817627	-2.62414	6855
ELK1	SYT4	0.084817	-3.26866	6860
ELK1	SYT5	0.12418	-2.28279	6861
ELK1	TAC3	0.124996	-1.58307	6866
ELK1	TFR2	0.106863	-1.44668	7036
ELK1	THY1	0.0911434	-1.57549	7070
ELK1	TIA1	-0.0882888	0.288052	7072
ELK1	TIMP3	-0.145227	1.36871	7078
ELK1	TLE3	-0.123247	0.665543	7090
ELK1	TNNC2	0.0830025	-1.20743	7125
ELK1	TSPYL1	0.0793099	-1.20941	7259
ELK1	TUBA4A	0.129101	-2.09929	7277
ELK1	TUBA3C	0.071551	-0.306159	7278
ELK1	MROH1	0.124117	-1.10141	727957
ELK1	UBE2E1	-0.107762	0.74421	7324
ELK1	EZR	-0.0955564	0.671982	7430
ELK1	WIPF1	-0.0881465	0.282059	7456
ELK1	WNT3	-0.039516	0.583474	7473
ELK1	ZNF3	-0.107123	0.980269	7551
ELK1	PCGF2	-0.0850689	0.90687	7703
ELK1	CACNA1B	0.0824627	-2.85421	774
ELK1	ZNF202	-0.0528535	0.362819	7753
ELK1	DDR1	-0.146118	1.18217	780
ELK1	PRR14	-0.0843761	0.647455	78994
ELK1	DBNDD1	0.0598889	-0.826461	79007
ELK1	AHNAK	-0.062817	0.396598	79026
ELK1	ERI3	0.0528167	-0.463785	79033
ELK1	METTL16	-0.14519	0.570682	79066
ELK1	CHAC1	0.0690042	-1.94731	79094
ELK1	MBOAT7	0.0911697	-0.96841	79143
ELK1	DHRS11	0.0997001	-1.02039	79154
ELK1	EFHD2	0.144647	-1.16709	79180
ELK1	CALB1	0.0896437	-2.69622	793
ELK1	LRFN3	0.0538042	-0.592874	79414
ELK1	ABHD8	0.124777	-1.2218	79575
ELK1	CORO7	-0.0722548	0.663025	79585
ELK1	NAA16	-0.0929537	0.385114	79612
ELK1	EFCAB1	0.0566457	-1.18694	79645
ELK1	MCPH1	-0.0857349	0.942297	79648
ELK1	NLRX1	-0.0655129	0.556449	79671
ELK1	C11orf80	0.0420277	-0.705355	79703
ELK1	WDR59	-0.0703191	0.117594	79726
ELK1	C1orf115	0.12952	-3.53425	79762
ELK1	FBXO31	0.0532753	-0.727652	79791
ELK1	EHMT1	-0.0828162	0.491779	79813
ELK1	QSER1	-0.0796327	1.13823	79832
ELK1	PDZD7	0.0851073	-1.13937	79955
ELK1	WLS	-0.0768932	1.03336	79971
ELK1	NRSN2	0.0965821	-0.867594	80023
ELK1	TRIM46	0.0794067	-0.907845	80128
ELK1	SPG11	-0.141477	0.531085	80208
ELK1	ABTB1	0.0820397	-1.79879	80325
ELK1	ULBP2	0.0543441	-0.869252	80328
ELK1	DNAJC5	0.104248	-0.996958	80331
ELK1	AKNA	-0.0682344	1.5386	80709
ELK1	PRR7	0.0513311	-0.739322	80758
ELK1	CMIP	0.0864914	-1.08144	80790
ELK1	AAAS	-0.0987198	1.2715	8086
ELK1	AP3B2	0.0815492	-1.8969	8120
ELK1	CAMK4	0.0969427	-2.4706	814
ELK1	POLR2M	-0.0812451	0.379738	81488
ELK1	CAMK2A	0.0979248	-3.47106	815
ELK1	RND2	-0.100635	1.3357	8153
ELK1	NDEL1	0.0940601	-1.55758	81565
ELK1	CAMK2B	0.145643	-3.10823	816
ELK1	TSC22D4	-0.0803305	0.81412	81628
ELK1	SLCO5A1	-0.0580437	0.904357	81796
ELK1	VANGL1	-0.0508464	0.80036	81839
ELK1	ST6GALNAC5	0.110657	-2.80533	81849
ELK1	ABHD17A	0.0696253	-0.390969	81926
ELK1	AKAP17A	-0.0682962	0.254904	8227
ELK1	AXIN1	-0.070487	1.33581	8312
ELK1	BAP1	0.0726654	-0.392348	8314
ELK1	TCF7L1	-0.101432	1.42118	83439
ELK1	RTBDN	0.106854	-2.93435	83546
ELK1	MFRP	-0.130319	1.97541	83552
ELK1	RASSF5	0.0844804	-0.688575	83593
ELK1	C19orf12	0.0723186	-0.266383	83636
ELK1	NME5	0.0790884	-0.749576	8382
ELK1	KLF16	0.0492151	-1.58546	83855
ELK1	RASSF4	-0.172757	1.33078	83937
ELK1	PIP5K1B	0.105915	-1.32974	8395
ELK1	IFI27L2	-0.0820496	0.503249	83982
ELK1	SLC25A11	0.0673187	-0.481019	8402
ELK1	DTNBP1	0.0744987	-0.84611	84062
ELK1	ACAD11	-0.0810711	0.644891	84129
ELK1	ASCC2	-0.0810402	1.07046	84164
ELK1	CAMKK1	0.151826	-1.85603	84254
ELK1	POLDIP3	-0.112387	0.459214	84271
ELK1	DNAJC30	0.0622715	-0.298579	84277
ELK1	EIF1AD	-0.0775199	0.723765	84285
ELK1	ZNF397	-0.0894836	0.654716	84307
ELK1	ZBED3	-0.0947582	0.928199	84327
ELK1	BRSK1	0.0890072	-1.92652	84446
ELK1	ABLIM2	0.107369	-1.56069	84448
ELK1	SRRM4	0.0803495	-2.42492	84530
ELK1	C9orf24	0.129145	-1.77816	84688
ELK1	SFT2D3	-0.12769	0.657464	84826
ELK1	LRCH3	-0.102556	0.714726	84859
ELK1	CCDC142	-0.0670474	0.827291	84865
ELK1	NFATC2IP	-0.0535318	0.273206	84901
ELK1	MPND	0.0658106	-0.65074	84954
ELK1	SYTL1	0.0716286	-0.757819	84958
ELK1	ALKBH6	0.0910132	-0.95288	84964
ELK1	PNMA6A	0.0941204	-2.15514	84968
ELK1	PPFIA4	0.148623	-2.2213	8497
ELK1	FRMD5	-0.109835	0.151947	84978
ELK1	ARHGAP19	-0.101819	1.02455	84986
ELK1	RBM17	-0.0910758	0.352342	84991
ELK1	PPFIA1	-0.123044	0.860796	8500
ELK1	KCNAB2	0.140873	-2.86573	8514
ELK1	MICALL1	-0.0802576	0.536459	85377
ELK1	NKD1	-0.114118	1.27596	85407
ELK1	PPFIA3	0.11508	-1.2186	8541
ELK1	LMO4	0.120849	-1.0955	8543
ELK1	CDC14B	-0.0951047	0.309696	8555
ELK1	AKR1C3	-0.0562148	0.738778	8644
ELK1	ALDH4A1	-0.06555	0.452287	8659
ELK1	EIF3D	-0.0964987	0.6511	8664
ELK1	CBLB	-0.0657337	1.37402	868
ELK1	TNFSF9	0.0933175	-1.20619	8744
ELK1	SNAP23	-0.0909018	0.684923	8773
ELK1	NAPA	0.0866674	-0.738867	8775
ELK1	RGS9	-0.0934644	0.97799	8787
ELK1	PEX11A	-0.122358	0.582588	8800
ELK1	CCNK	-0.0992337	0.627762	8812
ELK1	CCK	0.0917524	-4.59704	885
ELK1	ARHGEF7	-0.0903704	0.554528	8874
ELK1	SGPL1	-0.151773	0.70144	8879
ELK1	DDX18	-0.103727	0.629515	8886
ELK1	MCM3AP	-0.0845556	0.361809	8888
ELK1	HPS4	-0.0719748	0.260631	89781
ELK1	NAV2	-0.0762487	0.85991	89797
ELK1	RPS6KA4	0.0776906	-0.791523	8986
ELK1	UNC5A	0.0771813	-2.76989	90249
ELK1	RHBDL1	0.0873686	-3.287	9028
ELK1	UBE2M	0.089307	-1.0425	9040
ELK1	SPAG9	-0.171416	0.742858	9043
ELK1	PSTPIP1	-0.0912993	0.676633	9051
ELK1	ADCK2	0.0525682	-0.380285	90956
ELK1	ATP6V0D1	0.0756442	-0.936218	9114
ELK1	SLC16A6	0.0643645	-0.486824	9120
ELK1	MYADM	0.0643363	-1.27172	91663
ELK1	SYT12	0.090852	-1.33968	91683
ELK1	NEK9	-0.0900577	0.748942	91754
ELK1	MARVELD3	-0.0902972	3.44464	91862
ELK1	TTC30A	-0.0477871	0.653207	92104
ELK1	ZFYVE9	0.0900775	-0.574169	9372
ELK1	FADS2	-0.113933	1.28474	9415
ELK1	DDX23	-0.10366	0.523453	9416
ELK1	NTN1	-0.0883369	2.22769	9423
ELK1	QKI	-0.0561243	0.344412	9444
ELK1	HOMER1	0.145627	-1.83754	9456
ELK1	PICK1	0.0490891	-0.599345	9463
ELK1	SCARB1	-0.0917674	0.278014	949
ELK1	SLC4A8	0.0859064	-0.78635	9498
ELK1	GOSR1	-0.0806337	0.331602	9527
ELK1	GTPBP1	-0.0741209	0.417732	9567
ELK1	NR1D1	0.0677088	-0.745433	9572
ELK1	SOX13	-0.0799506	1.06965	9580
ELK1	CARTPT	0.0705399	-1.69147	9607
ELK1	RAB36	0.0577947	-0.553633	9609
ELK1	RIN1	0.0769495	-0.271263	9610
ELK1	GNA14	0.0771062	-0.754469	9630
ELK1	SEC24C	-0.0649131	0.432121	9632
ELK1	MICAL2	0.192883	-3.13431	9645
[truncated: 4,611 more rows]
