# Supplementary material for: Gene Regulatory Network of ETS Domain Transcription Factors in Different Stages of Glioma
Source: J Pers Med. 2021 Feb 17;11(2):138. doi: 10.3390/jpm11020138 (PMC7922321; doi:10.3390/jpm11020138)
Supplement: Supplementary file 1 [file jpm-11-00138-s001.zip › TableS1.xlsx]

## Sheet: TableS2
Cluster	ID	Description	GeneRatio	BgRatio	pvalue	p.adjust	qvalue	geneID	Count
Grade2_up
-2068	GO:0006260	DNA replication	0.0280464	264/15615	5.7682e-05	0.00522147	0.00474751	RRM2/CDK2/BARD1/RECQL/PCLAF/MCM5/PCNA/CDK1/E2F7/MCM3/FAM111A/BAZ1A/CDK2AP1/POLD1/ID3/TP53/PRIM2/E2F8/DTL/GMNN/SAMHD1/FBXO5/MCM7/REPIN1/DBF4/NASP/POLD2/RECQL4/POLA1/GINS2/ETAA1/TWNK/PIF1/BCL6/EGFR/MCMBP/CDC45/POLI/MCM10/RMI1/ATM/GINS3/NAP1L1/DUT/NFIX/NFIB/SMC3/MRE11/RBBP4/POLE/REV3L/NFIA/DDX11/UCN/RBBP6/POLD4/RECQL5/RPA4	58
Grade2_up
-2068	GO:0006336	DNA replication-independent nucleosome assembly	0.00773694	47/15615	0.00022	0.011751	0.0106843	CENPK/HJURP/CENPU/CENPA/HAT1/KNL1/H4C11/NASP/ASF1A/H3-3B/OIP5/CENPI/CENPM/CENPQ/RBBP4/H4C13	16
Grade2_up
-2068	GO:0034724	DNA replication-independent nucleosome organization	0.00773694	48/15615	0.000289745	0.0135313	0.0123031	CENPK/HJURP/CENPU/CENPA/HAT1/KNL1/H4C11/NASP/ASF1A/H3-3B/OIP5/CENPI/CENPM/CENPQ/RBBP4/H4C13	16
Grade2_up
-2068	GO:0006261	DNA-dependent DNA replication	0.016441	146/15615	0.000623921	0.0236131	0.0214697	CDK2/RECQL/MCM5/PCNA/E2F7/MCM3/BAZ1A/CDK2AP1/POLD1/PRIM2/E2F8/GMNN/SAMHD1/FBXO5/MCM7/DBF4/POLD2/RECQL4/POLA1/GINS2/ETAA1/TWNK/BCL6/MCMBP/CDC45/MCM10/GINS3/MRE11/POLE/REV3L/DDX11/POLD4/RECQL5/RPA4	34
Grade2_up
-2068	GO:0006271	DNA strand elongation involved in DNA replication	0.00386847	19/15615	0.00181393	0.0484612	0.0440623	PCNA/MCM3/MCM7/POLD2/POLA1/GINS2/GINS3/POLE	8
Grade3_up
-2470	GO:0006260	DNA replication	0.040081	264/15615	5.55785e-18	3.3486e-14	2.73856e-14	RRM2/CDK2/BARD1/RECQL/PCLAF/MCM5/RBBP8/PCNA/CDK1/E2F7/MCM3/FAM111A/MGME1/MCM2/CCNA2/BAZ1A/S100A11/CDK2AP1/POLD1/ID3/TP53/PRIM2/E2F8/DTL/TIMELESS/TOP1/GMNN/SAMHD1/FBXO5/BRCA2/MCM7/BRIP1/RNASEH2A/GINS1/REPIN1/CHEK1/BRCA1/DBF4/NASP/MCM8/RFC2/POLD2/SSBP1/RECQL4/POLA1/GINS2/ETAA1/TWNK/TIPIN/RPA1/PIF1/RPA3/MCM6/RFC4/BCL6/POLA2/DONSON/EGFR/MCMBP/CDC45/RAD51/WRN/SSRP1/POLI/MCM10/ORC1/RMI1/ATM/HUS1/RRM1/P…	99
Grade3_up
-2470	GO:0006261	DNA-dependent DNA replication	0.0246964	146/15615	4.83852e-14	7.28802e-11	5.96029e-11	CDK2/RECQL/MCM5/PCNA/E2F7/MCM3/MGME1/MCM2/BAZ1A/CDK2AP1/POLD1/PRIM2/E2F8/TIMELESS/GMNN/SAMHD1/FBXO5/BRCA2/MCM7/GINS1/DBF4/RFC2/POLD2/SSBP1/RECQL4/POLA1/GINS2/ETAA1/TWNK/TIPIN/RPA1/RPA3/MCM6/RFC4/BCL6/POLA2/DONSON/MCMBP/CDC45/RAD51/WRN/MCM10/ORC1/POLE2/CHEK2/GINS3/LRWD1/DSCC1/ALYREF/MRE11/RFWD3/ZGRF1/POLE/REV3L/DDX11/CDT1/TONSL/POLD4/RECQL5/HELB/POLQ	61
Grade3_up
-2470	GO:0044786	cell cycle DNA replication	0.0129555	63/15615	1.12311e-10	8.45839e-08	6.91744e-08	MCM5/PCNA/E2F7/MCM3/MCM2/POLD1/PRIM2/E2F8/GMNN/FBXO5/BRCA2/MCM7/GINS1/DBF4/RFC2/POLD2/POLA1/TIPIN/RPA1/RPA3/MCM6/RFC4/BCL6/POLA2/DONSON/CDC45/RAD51/POLE2/CHEK2/POLE/CDT1/POLD4	32
Grade3_up
-2470	GO:0033260	nuclear DNA replication	0.0117409	58/15615	1.35109e-09	4.47169e-07	3.65704e-07	MCM5/PCNA/MCM3/MCM2/POLD1/PRIM2/GMNN/BRCA2/MCM7/GINS1/DBF4/RFC2/POLD2/POLA1/TIPIN/RPA1/RPA3/MCM6/RFC4/BCL6/POLA2/DONSON/CDC45/RAD51/POLE2/CHEK2/POLE/CDT1/POLD4	29
Grade3_up
-2470	GO:0006336	DNA replication-independent nucleosome assembly	0.00850202	47/15615	2.6583e-06	0.00021074	0.000172348	CENPK/HJURP/CENPU/CENPA/HAT1/ITGB3BP/KNL1/NPM1/H4C11/CENPL/ASF1B/NASP/H3-3B/OIP5/MIS18A/CENPI/CENPH/CENPM/CENPQ/RBBP4/H4C13	21
Grade3_up
-2470	GO:0034724	DNA replication-independent nucleosome organization	0.00850202	48/15615	4.02443e-06	0.000275035	0.000224929	CENPK/HJURP/CENPU/CENPA/HAT1/ITGB3BP/KNL1/NPM1/H4C11/CENPL/ASF1B/NASP/H3-3B/OIP5/MIS18A/CENPI/CENPH/CENPM/CENPQ/RBBP4/H4C13	21
Grade3_up
-2470	GO:0006271	DNA strand elongation involved in DNA replication	0.00404858	19/15615	0.000223642	0.00469932	0.0038432	PCNA/MCM3/MCM7/GINS1/POLD2/POLA1/GINS2/RFC4/GINS3/POLE	10
Grade4_up
-3078	GO:0006260	DNA replication	0.0357375	264/15615	1.52835e-16	3.14177e-13	2.44428e-13	RRM2/CDK2/BARD1/RECQL/PCLAF/MCM5/RBBP8/PCNA/CDK1/E2F7/MCM3/FAM111A/MGME1/MCM2/CCNA2/BAZ1A/S100A11/CDK2AP1/POLD1/ID3/TP53/RBMS1/PRIM2/E2F8/DTL/TIMELESS/TOP1/GMNN/SAMHD1/FBXO5/BRCA2/MCM7/POLD3/BRIP1/RNASEH2A/GINS1/REPIN1/CHEK1/BRCA1/DBF4/NASP/MCM8/DNAJC2/RFC2/POLD2/SSBP1/RECQL4/POLA1/GINS2/ETAA1/TIPIN/RPA1/PIF1/RPA3/MCM6/RFC4/BCL6/JUN/POLA2/DONSON/EGFR/MCMBP/CDC45/RAD51/WRN/SSRP1/POLI/MCM10/ORC1/RM…	110
Grade4_up
-3078	GO:0006261	DNA-dependent DNA replication	0.0233918	146/15615	7.70337e-16	9.50134e-13	7.392e-13	CDK2/RECQL/MCM5/PCNA/E2F7/MCM3/MGME1/MCM2/BAZ1A/CDK2AP1/POLD1/PRIM2/E2F8/TIMELESS/GMNN/SAMHD1/FBXO5/BRCA2/MCM7/POLD3/GINS1/DBF4/RFC2/POLD2/SSBP1/RECQL4/POLA1/GINS2/ETAA1/TIPIN/RPA1/RPA3/MCM6/RFC4/BCL6/POLA2/DONSON/MCMBP/CDC45/RAD51/WRN/MCM10/ORC1/WDHD1/MCM4/POLE2/CHEK2/CDC6/GINS3/LRWD1/DSCC1/ZPR1/LIG1/ALYREF/MRE11/ORC6/RFWD3/POLG2/ZGRF1/POLE/REV3L/GEN1/DDX11/FGFR1/ATAD5/CDT1/WDR18/TONSL/POLD4/REC…	72
Grade4_up
-3078	GO:0044786	cell cycle DNA replication	0.0123457	63/15615	1.66331e-12	9.32511e-10	7.25489e-10	MCM5/PCNA/E2F7/MCM3/MCM2/POLD1/PRIM2/E2F8/GMNN/FBXO5/BRCA2/MCM7/POLD3/GINS1/DBF4/RFC2/POLD2/POLA1/TIPIN/RPA1/RPA3/MCM6/RFC4/BCL6/POLA2/DONSON/CDC45/RAD51/MCM4/POLE2/CHEK2/ZPR1/LIG1/POLE/FGFR1/ATAD5/CDT1/POLD4	38
Grade4_up
-3078	GO:0033260	nuclear DNA replication	0.0110461	58/15615	7.51225e-11	2.10582e-08	1.63832e-08	MCM5/PCNA/MCM3/MCM2/POLD1/PRIM2/GMNN/BRCA2/MCM7/POLD3/GINS1/DBF4/RFC2/POLD2/POLA1/TIPIN/RPA1/RPA3/MCM6/RFC4/BCL6/POLA2/DONSON/CDC45/RAD51/MCM4/POLE2/CHEK2/LIG1/POLE/FGFR1/ATAD5/CDT1/POLD4	34
Grade4_up
-3078	GO:0006336	DNA replication-independent nucleosome assembly	0.00844704	47/15615	6.69271e-08	5.15924e-06	4.01386e-06	CENPK/HJURP/CENPU/CENPA/HAT1/ITGB3BP/KNL1/NPM1/H4C11/CENPL/ASF1B/NASP/H3-3B/OIP5/MIS18A/IPO4/CENPW/CENPI/CENPH/CENPM/CENPQ/CENPN/RBBP4/CENPO/UBN1/H4C13	26
Grade4_up
-3078	GO:0034724	DNA replication-independent nucleosome organization	0.00844704	48/15615	1.18676e-07	8.04255e-06	6.25707e-06	CENPK/HJURP/CENPU/CENPA/HAT1/ITGB3BP/KNL1/NPM1/H4C11/CENPL/ASF1B/NASP/H3-3B/OIP5/MIS18A/IPO4/CENPW/CENPI/CENPH/CENPM/CENPQ/CENPN/RBBP4/CENPO/UBN1/H4C13	26
Grade4_up
-3078	GO:0006271	DNA strand elongation involved in DNA replication	0.00422352	19/15615	5.40634e-06	0.000158014	0.000122934	PCNA/MCM3/MCM7/POLD3/GINS1/POLD2/POLA1/GINS2/RFC4/MCM4/GINS3/LIG1/POLE	13
Grade2_down
-5257	GO:0050804	modulation of chemical synaptic transmission	0.0509796	435/15615	1.36997e-33	4.30992e-30	3.61167e-30	PRKCG/SYNGR1/PRKCB/STX1A/PHF24/YWHAH/CACNG3/PPP3CB/NCDN/PRKAR1B/CALM3/CYP46A1/APBA1/SYP/VAMP2/DLGAP2/RAPGEF2/PRKCE/TPRG1L/NCS1/CLSTN1/BAIAP2/SNCG/NAPB/SYT7/ITPKA/HTR2A/DNM1L/STXBP1/KCNC4/NPTXR/SYNPO/CRH/DLGAP3/LRFN2/CLSTN3/SNCA/GUCY1B1/MAPK8IP2/USP46/RIMS1/SYN1/PPP3CA/SLC8A2/NEURL1/RAB3A/DLG4/CAMK2B/NPTN/STX1B/RIMS2/RAB26/PLK2/CAMK2A/CDC20/SHANK2/KRAS/CDH11/RIMS3/CELF4/GRIN2B/GRM7/SHANK1/BRSK1/MA…	268
Grade2_down
-5257	GO:0099177	regulation of trans-synaptic signaling	0.0509796	435/15615	1.36997e-33	4.30992e-30	3.61167e-30	PRKCG/SYNGR1/PRKCB/STX1A/PHF24/YWHAH/CACNG3/PPP3CB/NCDN/PRKAR1B/CALM3/CYP46A1/APBA1/SYP/VAMP2/DLGAP2/RAPGEF2/PRKCE/TPRG1L/NCS1/CLSTN1/BAIAP2/SNCG/NAPB/SYT7/ITPKA/HTR2A/DNM1L/STXBP1/KCNC4/NPTXR/SYNPO/CRH/DLGAP3/LRFN2/CLSTN3/SNCA/GUCY1B1/MAPK8IP2/USP46/RIMS1/SYN1/PPP3CA/SLC8A2/NEURL1/RAB3A/DLG4/CAMK2B/NPTN/STX1B/RIMS2/RAB26/PLK2/CAMK2A/CDC20/SHANK2/KRAS/CDH11/RIMS3/CELF4/GRIN2B/GRM7/SHANK1/BRSK1/MA…	268
Grade2_down
-5257	GO:0050808	synapse organization	0.0458436	420/15615	5.54594e-24	1.16317e-20	9.74723e-21	OPA1/ERC2/SLC9A6/LINGO2/PCLO/DCTN1/CDKL5/COL4A1/MYO5A/CLSTN1/BAIAP2/SNCG/ITPKA/DNM1L/ACTN1/CDH8/ZNF365/SYNPO/DLG3/DLGAP3/LRFN2/CLSTN3/SNCA/BSN/SYN1/SLC8A2/NEURL1/KALRN/IL1RAPL1/DLG2/RAB3A/DLG4/SRPX2/CAMK2B/NPTN/PAK3/CAMKV/ADGRB2/CDK5R1/PAFAH1B1/ADD2/LZTS3/ASIC2/CDC20/WASF1/NECTIN1/ADGRL1/CDH9/SHANK2/SEMA4A/GRIN2B/SHANK1/MEF2C/NRP1/INA/CDK5/SHISA7/CBLN2/SLC6A1/PIN1/PFN1/HOMER1/CACNB1/PPFIA2/FRMPD4…	241
Grade2_down
-5257	GO:0048167	regulation of synaptic plasticity	0.0228267	183/15615	8.1513e-19	1.2822e-15	1.07447e-15	SYNGR1/YWHAH/PPP3CB/NCDN/CYP46A1/SYP/VAMP2/RAPGEF2/BAIAP2/SYT7/ITPKA/STXBP1/SYNPO/CRH/RIMS1/SLC8A2/NEURL1/RAB3A/DLG4/CAMK2B/NPTN/RIMS2/PLK2/CAMK2A/CDC20/SHANK2/KRAS/RIMS3/GRIN2B/SHANK1/BRSK1/MAP1A/HRH2/MEF2C/JPH3/CDK5/SHISA7/YWHAG/PTK2B/KCNB1/CPEB3/GRM5/DRD1/UNC13A/LRRTM1/SYT4/ADCY1/PPFIA3/GRIN1/CPLX2/CNTN4/SHANK3/CALB2/SIPA1L1/STAR/AKAP5/MPP2/RASGRF1/NRGN/PPP1R9A/SHISA9/PRKCZ/SYNGAP1/PRRT2/HRH1/…	120
Grade2_down
-5257	GO:0099003	vesicle-mediated transport in synapse	0.0251094	210/15615	3.32988e-18	4.19033e-15	3.51145e-15	SYNJ1/PRKCG/PRKCB/ERC2/STX1A/PPP3CB/PCLO/MAPK10/PRKAR1B/CALM3/SYT5/APBA1/SYP/VAMP2/NCS1/CLSTN1/SNCG/NAPB/SYT7/HTR2A/DNM1L/STXBP1/BTBD8/SNCA/BSN/USP46/RIMS1/SYN1/PIP5K1C/AMPH/RAPGEF4/RAB3A/SNPH/DNAJC5/STX1B/SYN2/SLC32A1/RIMS2/STXBP5/CDK5R1/HPCA/CALY/RIMS3/DNAJC6/BRSK1/CDK5/SNAP91/PPFIA2/DRD1/DNM3/PACSIN1/CPLX1/DNM1/UNC13A/SLC17A6/SYT4/ADCY1/SH3GL2/PPFIA3/EFNB2/RAB27B/CPLX2/GRIN3A/SV2A/BRSK2/NRXN1/…	132
Grade3_down
-4855	GO:0050804	modulation of chemical synaptic transmission	0.0562307	435/15615	3.03461e-43	9.54232e-40	8.19823e-40	PRKCG/SYNGR1/PRKCB/STX1A/PHF24/YWHAH/CACNG3/PPP3CB/NCDN/PRKAR1B/CALM3/CYP46A1/APBA1/SYP/VAMP2/DLGAP2/RAPGEF2/PRKCE/TPRG1L/NCS1/CLSTN1/BAIAP2/SNCG/NAPB/SYT7/ITPKA/HTR2A/DNM1L/STXBP1/KCNC4/NPTXR/SYNPO/CRH/DLGAP3/LRFN2/CLSTN3/SNCA/GUCY1B1/MAPK8IP2/USP46/RIMS1/SYN1/PPP3CA/SLC8A2/NEURL1/RAB3A/DLG4/CAMK2B/NPTN/STX1B/RIMS2/RAB26/PLK2/CAMK2A/SHANK2/KRAS/RIMS3/CELF4/GRIN2B/GRM7/SHANK1/BRSK1/MAP1A/HRH2/BEG…	273
Grade3_down
-4855	GO:0099177	regulation of trans-synaptic signaling	0.0562307	435/15615	3.03461e-43	9.54232e-40	8.19823e-40	PRKCG/SYNGR1/PRKCB/STX1A/PHF24/YWHAH/CACNG3/PPP3CB/NCDN/PRKAR1B/CALM3/CYP46A1/APBA1/SYP/VAMP2/DLGAP2/RAPGEF2/PRKCE/TPRG1L/NCS1/CLSTN1/BAIAP2/SNCG/NAPB/SYT7/ITPKA/HTR2A/DNM1L/STXBP1/KCNC4/NPTXR/SYNPO/CRH/DLGAP3/LRFN2/CLSTN3/SNCA/GUCY1B1/MAPK8IP2/USP46/RIMS1/SYN1/PPP3CA/SLC8A2/NEURL1/RAB3A/DLG4/CAMK2B/NPTN/STX1B/RIMS2/RAB26/PLK2/CAMK2A/SHANK2/KRAS/RIMS3/CELF4/GRIN2B/GRM7/SHANK1/BRSK1/MAP1A/HRH2/BEG…	273
Grade3_down
-4855	GO:0050808	synapse organization	0.0490216	420/15615	4.22506e-28	8.85713e-25	7.60955e-25	OPA1/ERC2/SLC9A6/LINGO2/PCLO/DCTN1/CDKL5/MYO5A/CLSTN1/BAIAP2/SNCG/ITPKA/DNM1L/ACTN1/CDH8/ZNF365/SYNPO/DLG3/DLGAP3/LRFN2/CLSTN3/SNCA/BSN/SYN1/SLC8A2/NEURL1/KALRN/IL1RAPL1/DLG2/RAB3A/DLG4/CAMK2B/NPTN/PAK3/CAMKV/ADGRB2/CDK5R1/PAFAH1B1/ADD2/LZTS3/ASIC2/WASF1/NECTIN1/ADGRL1/CDH9/SHANK2/SEMA4A/GRIN2B/SHANK1/MEF2C/NRP1/INA/CDK5/SHISA7/CBLN2/SLC6A1/PIN1/HOMER1/CACNB1/PPFIA2/FRMPD4/ANK3/GRM5/CACNB4/DRD1/D…	238
Grade3_down
-4855	GO:0048167	regulation of synaptic plasticity	0.0255407	183/15615	1.31265e-24	2.06381e-21	1.77311e-21	SYNGR1/YWHAH/PPP3CB/NCDN/CYP46A1/SYP/VAMP2/RAPGEF2/BAIAP2/SYT7/ITPKA/STXBP1/SYNPO/CRH/RIMS1/SLC8A2/NEURL1/RAB3A/DLG4/CAMK2B/NPTN/RIMS2/PLK2/CAMK2A/SHANK2/KRAS/RIMS3/GRIN2B/SHANK1/BRSK1/MAP1A/HRH2/MEF2C/JPH3/CDK5/SHISA7/YWHAG/PTK2B/KCNB1/CPEB3/GRM5/DRD1/UNC13A/LRRTM1/SYT4/ADCY1/PPFIA3/GRIN1/CPLX2/CNTN4/SHANK3/CALB2/SIPA1L1/STAR/AKAP5/TNR/MPP2/RASGRF1/NRGN/PPP1R9A/SHISA9/PRKCZ/SYNGAP1/PRRT2/HRH1/NE…	124
Grade3_down
-4855	GO:0099003	vesicle-mediated transport in synapse	0.0271885	210/15615	1.50294e-21	1.35029e-18	1.16009e-18	SYNJ1/PRKCG/PRKCB/ERC2/STX1A/PPP3CB/PCLO/MAPK10/PRKAR1B/CALM3/SYT5/APBA1/SYP/VAMP2/NCS1/CLSTN1/SNCG/NAPB/SYT7/HTR2A/DNM1L/STXBP1/BTBD8/SNCA/BSN/USP46/RIMS1/SYN1/PIP5K1C/AMPH/RAPGEF4/RAB3A/SNPH/DNAJC5/STX1B/SYN2/SLC32A1/RIMS2/STXBP5/CDK5R1/HPCA/CALY/RIMS3/DNAJC6/BRSK1/CDK5/SNAP91/PPFIA2/DRD1/DNM3/PACSIN1/CPLX1/DNM1/UNC13A/SLC17A6/SYT4/ADCY1/SH3GL2/PPFIA3/EFNB2/RAB27B/CPLX2/GRIN3A/SV2A/BRSK2/NRXN1/…	132
Grade4_down
-4247	GO:0050804	modulation of chemical synaptic transmission	0.0612197	435/15615	2.70659e-47	8.4202e-44	7.35765e-44	PRKCG/SYNGR1/PRKCB/STX1A/PHF24/YWHAH/CACNG3/PPP3CB/NCDN/PRKAR1B/CALM3/CYP46A1/APBA1/SYP/VAMP2/DLGAP2/RAPGEF2/PRKCE/TPRG1L/NCS1/CLSTN1/BAIAP2/SNCG/NAPB/SYT7/ITPKA/HTR2A/DNM1L/STXBP1/KCNC4/NPTXR/SYNPO/CRH/DLGAP3/LRFN2/CLSTN3/SNCA/GUCY1B1/MAPK8IP2/USP46/RIMS1/SYN1/PPP3CA/SLC8A2/NEURL1/RAB3A/DLG4/CAMK2B/NPTN/STX1B/RIMS2/RAB26/PLK2/CAMK2A/SHANK2/KRAS/RIMS3/CELF4/GRIN2B/GRM7/SHANK1/BRSK1/MAP1A/HRH2/BEG…	260
Grade4_down
-4247	GO:0099177	regulation of trans-synaptic signaling	0.0612197	435/15615	2.70659e-47	8.4202e-44	7.35765e-44	PRKCG/SYNGR1/PRKCB/STX1A/PHF24/YWHAH/CACNG3/PPP3CB/NCDN/PRKAR1B/CALM3/CYP46A1/APBA1/SYP/VAMP2/DLGAP2/RAPGEF2/PRKCE/TPRG1L/NCS1/CLSTN1/BAIAP2/SNCG/NAPB/SYT7/ITPKA/HTR2A/DNM1L/STXBP1/KCNC4/NPTXR/SYNPO/CRH/DLGAP3/LRFN2/CLSTN3/SNCA/GUCY1B1/MAPK8IP2/USP46/RIMS1/SYN1/PPP3CA/SLC8A2/NEURL1/RAB3A/DLG4/CAMK2B/NPTN/STX1B/RIMS2/RAB26/PLK2/CAMK2A/SHANK2/KRAS/RIMS3/CELF4/GRIN2B/GRM7/SHANK1/BRSK1/MAP1A/HRH2/BEG…	260
Grade4_down
-4247	GO:0050808	synapse organization	0.0529786	420/15615	5.33431e-31	1.10633e-27	9.66726e-28	OPA1/ERC2/SLC9A6/LINGO2/PCLO/DCTN1/CDKL5/MYO5A/CLSTN1/BAIAP2/SNCG/ITPKA/DNM1L/CDH8/ZNF365/SYNPO/DLG3/DLGAP3/LRFN2/CLSTN3/SNCA/BSN/SYN1/SLC8A2/NEURL1/KALRN/IL1RAPL1/DLG2/RAB3A/DLG4/CAMK2B/NPTN/PAK3/CAMKV/ADGRB2/CDK5R1/PAFAH1B1/ADD2/LZTS3/ASIC2/WASF1/NECTIN1/ADGRL1/CDH9/SHANK2/SEMA4A/GRIN2B/SHANK1/MEF2C/INA/CDK5/SHISA7/CBLN2/SLC6A1/PIN1/HOMER1/CACNB1/PPFIA2/FRMPD4/ANK3/GRM5/CACNB4/DRD1/DNM3/SLITRK4…	225
Grade4_down
-4247	GO:0048167	regulation of synaptic plasticity	0.0282552	183/15615	1.46034e-27	2.27156e-24	1.98491e-24	SYNGR1/YWHAH/PPP3CB/NCDN/CYP46A1/SYP/VAMP2/RAPGEF2/BAIAP2/SYT7/ITPKA/STXBP1/SYNPO/CRH/RIMS1/SLC8A2/NEURL1/RAB3A/DLG4/CAMK2B/NPTN/RIMS2/PLK2/CAMK2A/SHANK2/KRAS/RIMS3/GRIN2B/SHANK1/BRSK1/MAP1A/HRH2/MEF2C/JPH3/CDK5/SHISA7/YWHAG/PTK2B/KCNB1/CPEB3/GRM5/DRD1/UNC13A/LRRTM1/SYT4/ADCY1/PPFIA3/GRIN1/CPLX2/CNTN4/SHANK3/CALB2/SIPA1L1/STAR/AKAP5/TNR/MPP2/RASGRF1/NRGN/PPP1R9A/SHISA9/PRKCZ/SYNGAP1/PRRT2/HRH1/NE…	120
Grade4_down
-4247	GO:0099003	vesicle-mediated transport in synapse	0.0301389	210/15615	6.89218e-25	6.12616e-22	5.3531e-22	SYNJ1/PRKCG/PRKCB/ERC2/STX1A/PPP3CB/PCLO/MAPK10/PRKAR1B/CALM3/SYT5/APBA1/SYP/VAMP2/NCS1/CLSTN1/SNCG/NAPB/SYT7/HTR2A/DNM1L/STXBP1/BTBD8/SNCA/BSN/USP46/RIMS1/SYN1/PIP5K1C/AMPH/RAPGEF4/RAB3A/SNPH/DNAJC5/STX1B/SYN2/SLC32A1/RIMS2/STXBP5/CDK5R1/HPCA/CALY/RIMS3/DNAJC6/BRSK1/CDK5/SNAP91/PPFIA2/DRD1/DNM3/PACSIN1/CPLX1/DNM1/UNC13A/SLC17A6/SYT4/ADCY1/SH3GL2/PPFIA3/EFNB2/RAB27B/CPLX2/GRIN3A/SV2A/BRSK2/NRXN1/…	128
