# Supplementary material for: Gene Regulatory Network of ETS Domain Transcription Factors in Different Stages of Glioma
Source: J Pers Med. 2021 Feb 17;11(2):138. doi: 10.3390/jpm11020138 (PMC7922321; doi:10.3390/jpm11020138)
Supplement: Supplementary file 1 [file jpm-11-00138-s001.zip › TableS2.xlsx]

## Sheet: TableS3
Cluster	ID	Description	GeneRatio	BgRatio	pvalue	p.adjust	qvalue	geneID	Count
Grade2_up
-941	hsa04350	TGF-beta signaling pathway	0.0308183	91/7073	3.34472e-06	0.000265069	0.000250854	4090/6667/5933/3399/4086/3400/1875/64750/4093/7040/650/4609/9241/268/7046/1387/60436/657/56963/93/4089/7027/655/7044/3625/3397/1030/658/8200	29
Grade3_up
-1172	hsa04350	TGF-beta signaling pathway	0.0230375	91/7073	0.00124625	0.0112875	0.00895804	4090/7050/6667/5933/3399/4086/3400/1875/64750/4093/7040/650/4609/268/7046/60436/657/56963/4089/7027/655/7044/3625/3397/4052/1030/658	27
Grade2_up
-941	hsa04115	p53 signaling pathway	0.0223167	73/7073	0.000371414	0.0147173	0.013928	6241/1017/983/9133/7157/581/637/317/92344/9540/8795/1019/472/10912/595/8797/64393/55367/4194/1029/3732	21
Grade3_up
-1172	hsa04115	p53 signaling pathway	0.028157	73/7073	8.09514e-09	8.55386e-07	6.78856e-07	6241/1017/983/9133/5054/891/7157/55240/581/637/841/1111/3486/317/92344/836/9540/8795/1019/1647/472/10912/11200/595/8797/1021/8493/83667/894/64393/4194/1029/3732	33
Grade4_up
-1514	hsa04115	p53 signaling pathway	0.0257596	73/7073	1.65105e-09	1.37073e-07	1.03384e-07	6241/1017/983/9133/5054/891/7157/55240/581/841/1111/3486/317/92344/836/9540/8795/7057/1019/1643/1647/472/10912/11200/355/595/8797/1021/8493/4193/83667/10572/894/64393/1026/4616/55367/4194/1029	39
Grade2_down
-2383	hsa04724	Glutamatergic synapse	0.030214	108/7073	1.86301e-12	6.0548e-10	3.72603e-10	5582/2744/5579/5534/5532/10681/2785/5530/5567/157/1742/27165/2775/22941/3760/2904/2917/50944/9456/2913/2915/23236/57084/55970/107/2902/3708/116443/9229/85358/57030/2911/6511/2783/2912/775/2903/773/5578/2776/111/5594/776/2770/6505/5595/51764/2890/2893/108/7220/109/2906/2891/54331/115/9455/81539/2898/6506/2892/5332/5321/8605/2784/2793/2791/2788/2897/94235/5337/196883	72
Grade2_down
-2383	hsa04727	GABAergic synapse	0.0251783	86/7073	6.95635e-12	1.13041e-09	6.95635e-10	5582/2744/5579/23710/2550/10681/4905/2785/5567/27165/140679/2775/2572/57468/2558/6529/2565/3763/2562/774/55970/107/2566/10243/2563/2783/2561/2557/2560/775/2554/773/5578/9568/2555/111/2571/6540/776/5334/2770/51764/108/6539/18/109/54331/115/2567/81539/2784/9001/778/2793/2564/2791/2788/55879/94235/196883	60
Grade2_down
-2383	hsa04728	Dopaminergic synapse	0.0310533	127/7073	9.14809e-09	4.95522e-07	3.04936e-07	5601/55844/5582/5579/5532/5602/808/10681/408/2785/5530/5567/816/2774/2775/815/818/50632/3798/3800/3760/2904/5522/1812/10000/5599/3763/23236/774/55970/3708/5526/3765/5515/2783/5527/775/5521/2903/773/208/5578/2776/111/776/2770/1386/801/51764/2890/5499/9575/2893/5525/817/84152/2891/54331/4129/5603/6300/5600/2892/5332/2784/5523/2353/2793/2791/4128/2788/94235/1814/6323	74
Grade2_down
-2383	hsa04726	Serotonergic synapse	0.0260176	102/7073	1.59247e-08	7.39359e-07	4.5499e-07	5582/5579/5604/10681/673/3356/2785/5567/260293/2775/3845/3760/3350/3358/3763/2562/23236/774/55970/3708/3765/2783/2561/2560/775/3361/836/773/5578/2776/111/5594/776/2770/5595/51764/4893/7220/54331/3354/242/5742/4129/240/1558/5332/5321/8605/2784/9177/3363/5743/10411/778/1562/2793/2791/4128/2788/1843/94235/1573	62
Grade3_down
-2152	hsa04724	Glutamatergic synapse	0.0339219	108/7073	1.21252e-15	3.9407e-13	2.66755e-13	5582/2744/5579/5534/5532/10681/2785/5530/5567/157/1742/27165/2775/22941/3760/2904/2917/50944/9456/2913/2915/23236/57084/107/2902/3708/116443/9229/85358/57030/2911/6511/2912/775/2903/773/5578/2776/111/5594/776/2770/6505/5595/51764/2890/2893/108/7220/109/2900/2906/2891/54331/115/9455/81539/2898/6506/2892/5332/5321/8605/2784/3709/114/2793/2791/2788/2897/94235/5337/196883	73
Grade3_down
-2152	hsa04727	GABAergic synapse	0.0274164	86/7073	2.51124e-13	4.08076e-11	2.76236e-11	5582/2744/5579/23710/2550/10681/4905/2785/5567/27165/140679/2775/2572/57468/2558/6529/2565/3763/2562/774/107/2566/10243/2563/2561/2557/2560/775/2554/773/5578/9568/2555/111/2571/6540/776/5334/2770/51764/108/6539/18/109/54331/115/2567/81539/2784/9001/778/114/2793/2564/2791/2788/55879/94235/196883	59
Grade3_down
-2152	hsa04728	Dopaminergic synapse	0.0329926	127/7073	1.61312e-09	7.48949e-08	5.06981e-08	5601/55844/5582/5579/5532/5602/808/10681/408/2785/5530/5567/816/2774/2775/815/818/50632/3798/3800/3760/2904/5522/1812/10000/5599/3763/23236/774/3708/5526/3765/5515/5527/775/5521/2903/773/5578/2776/111/776/2770/1386/801/51764/2890/5499/9575/2893/5525/817/84152/2891/54331/4129/5603/6300/5600/2892/5332/2784/5523/3709/2793/2791/4128/2788/94235/1814/6323	71
Grade3_down
-2152	hsa04726	Serotonergic synapse	0.027881	102/7073	2.1007e-09	7.58587e-08	5.13505e-08	5582/5579/5604/10681/673/3356/2785/5567/260293/2775/3845/3760/3350/3358/3763/2562/23236/774/3708/3765/2561/2560/775/3361/773/5578/2776/111/5594/776/2770/5595/51764/7220/54331/3354/369/242/5742/4129/240/1558/5332/5321/8605/2784/9177/3363/5743/10411/3709/778/1562/2793/2791/4128/2788/1843/94235/1573	60
Grade4_down
-1810	hsa04724	Glutamatergic synapse	0.0375691	108/7073	1.82459e-16	5.92992e-14	4.18695e-14	5582/2744/5579/5534/5532/10681/2785/5530/5567/157/1742/27165/2775/22941/3760/2904/2917/50944/9456/2913/2915/23236/57084/107/2902/3708/116443/9229/85358/57030/2911/6511/2912/775/2903/773/5578/2776/111/5594/776/2770/6505/5595/51764/2890/2893/108/7220/109/2900/2906/2891/54331/115/9455/81539/2898/6506/2892/5332/8605/2784/114/2788/2897/94235/5337	68
Grade4_down
-1810	hsa04727	GABAergic synapse	0.0303867	86/7073	5.56269e-14	9.03938e-12	6.38246e-12	5582/2744/5579/23710/2550/10681/4905/2785/5567/27165/140679/2775/2572/57468/2558/6529/2565/3763/2562/774/107/2566/10243/2563/2561/2557/2560/775/2554/773/5578/9568/2555/111/2571/6540/776/5334/2770/51764/108/6539/18/109/54331/115/2567/81539/2784/778/114/2564/2788/55879/94235	55
Grade4_down
-1810	hsa04728	Dopaminergic synapse	0.0375691	127/7073	1.15084e-11	5.34317e-10	3.77267e-10	5601/55844/5582/5579/5532/5602/808/10681/408/2785/5530/5567/816/2774/2775/815/818/50632/3798/3800/3760/2904/5522/1812/10000/5599/3763/23236/774/3708/5526/3765/5515/5527/775/5521/2903/773/5578/2776/111/776/2770/1386/801/51764/2890/9575/2893/5525/817/84152/2891/54331/4129/5603/6300/5600/2892/5332/2784/1312/5523/4128/2788/94235/1814/6323	68
Grade4_down
-1810	hsa04726	Serotonergic synapse	0.0314917	102/7073	5.74054e-11	1.86568e-09	1.3173e-09	5582/5579/5604/10681/673/3356/2785/5567/260293/2775/3845/3760/3350/3358/3763/2562/23236/774/3708/3765/2561/2560/775/3361/773/5578/2776/111/3781/5594/776/5894/2770/5595/51764/3751/7220/54331/3354/369/242/4129/1558/5332/8605/2784/9177/3363/5743/10411/778/1562/4128/2788/1843/94235/1573	57
Grade2_down
-2383	hsa04010	MAPK signaling pathway	0.0621066	288/7073	2.06768e-10	1.77781e-08	1.09404e-08	5601/6416/5582/5579/5534/10368/5532/5602/5604/51701/9693/1850/5801/673/23162/5924/5494/5058/4615/408/23542/5530/5567/7132/777/1849/7422/3845/4208/84867/782/785/10000/5599/1845/774/55970/59283/3925/784/285/7042/5923/55799/994/10369/775/2066/836/3310/4137/773/22808/208/4233/5578/8911/781/3315/783/5594/929/776/1844/5154/998/3725/51776/5880/1386/5595/1647/2872/9252/4893/5606/5921/27330/3479/1944/2318…	148
Grade3_down
-2152	hsa04010	MAPK signaling pathway	0.061803	288/7073	6.93528e-09	1.94267e-07	1.31504e-07	5601/6416/5582/5579/5534/10368/5532/5602/5604/51701/9693/1850/5801/673/23162/5924/5494/5058/408/23542/5530/5567/777/1849/3845/4208/84867/782/785/10000/5599/1845/774/59283/3925/784/7042/5923/55799/10369/775/2066/4137/773/22808/4233/5578/8911/781/783/5594/6654/776/1844/5154/998/3725/51776/5880/1386/5595/2872/9252/5606/5921/27330/3479/1944/6237/1852/51347/7048/2002/51135/9020/627/4217/355/9254/8986/…	133
Grade4_down
-1810	hsa04010	MAPK signaling pathway	0.060221	288/7073	1.93268e-06	2.51248e-05	1.774e-05	5601/6416/5582/5579/5534/10368/5532/5602/5604/51701/9693/1850/5801/673/23162/5924/5494/5058/408/23542/5530/5567/777/1849/3845/4208/84867/782/785/10000/5599/1845/774/59283/3925/784/5923/55799/10369/775/2066/4137/773/22808/4233/5578/8911/781/783/5594/6654/776/1844/5894/998/1386/5595/9252/5921/27330/3479/1944/1852/51347/2002/627/4217/9254/8986/8913/11221/6196/4915/369/1847/3815/3480/2247/2065/80310/…	109
Grade3_up
-1172	hsa03030	DNA replication	0.0170648	35/7073	5.49753e-08	3.48543e-06	2.76612e-06	4174/5111/4172/4171/5424/5558/4176/10535/5982/5425/6742/5422/6117/6119/4175/5984/23649/5427/5426/57804	20
Grade4_up
-1514	hsa03030	DNA replication	0.015852	35/7073	2.56212e-09	1.37073e-07	1.03384e-07	4174/5111/4172/4171/5424/5558/4176/10714/10535/5982/5425/6742/5422/6117/6119/4175/5984/23649/4173/5427/3978/84153/5426/57804	24
Grade2_up
-941	hsa04350	TGF-beta signaling pathway	0.0308183	91/7073	3.34472e-06	0.000265069	0.000250854	4090/6667/5933/3399/4086/3400/1875/64750/4093/7040/650/4609/9241/268/7046/1387/60436/657/56963/93/4089/7027/655/7044/3625/3397/1030/658/8200	29
Grade2_up
-941	hsa04390	Hippo signaling pathway	0.0382572	153/7073	0.000357107	0.0147173	0.013928	332/7003/84962/55233/6657/8994/25937/9231/1857/4086/6934/7040/650/4609/7474/56288/268/85407/83439/23418/7046/6788/1454/8324/657/4089/10297/595/655/3397/7473/126374/8312/122786/658/8200	36
Grade2_up
-941	hsa04115	p53 signaling pathway	0.0223167	73/7073	0.000371414	0.0147173	0.013928	6241/1017/983/9133/7157/581/637/317/92344/9540/8795/1019/472/10912/595/8797/64393/55367/4194/1029/3732	21
Grade2_up
-941	hsa04330	Notch signaling pathway	0.0170032	52/7073	0.000812364	0.0234109	0.0221554	84441/151636/23462/182/1857/10683/4851/51107/1488/4853/3955/23493/28514/1387/8850/113878	16
Grade2_down
-2383	hsa04010	MAPK signaling pathway	0.0621066	288/7073	2.06768e-10	1.77781e-08	1.09404e-08	5601/6416/5582/5579/5534/10368/5532/5602/5604/51701/9693/1850/5801/673/23162/5924/5494/5058/4615/408/23542/5530/5567/7132/777/1849/7422/3845/4208/84867/782/785/10000/5599/1845/774/55970/59283/3925/784/285/7042/5923/55799/994/10369/775/2066/836/3310/4137/773/22808/208/4233/5578/8911/781/3315/783/5594/929/776/1844/5154/998/3725/51776/5880/1386/5595/1647/2872/9252/4893/5606/5921/27330/3479/1944/2318…	148
Grade2_down
-2383	hsa04921	Oxytocin signaling pathway	0.0339908	149/7073	1.31069e-07	3.30662e-06	2.03484e-06	5582/5579/5534/10368/5532/57118/808/5604/2983/5530/5567/4660/816/2775/815/818/3845/3760/57172/4208/140465/782/785/3761/3763/23236/59283/107/6262/784/3708/3765/814/55799/10369/775/5578/2776/781/783/111/5594/776/8536/5563/2770/3725/5595/10398/801/1827/4893/5499/51422/3768/2002/108/2982/9254/817/6261/109/5294/115/9475/3759/54776/4773/5021/5332/5321/8605/6263/4878/5743/10645/2353/1026/778/4846/196883	81
Grade2_down
-2383	hsa04020	Calcium signaling pathway	0.045321	233/7073	3.15055e-05	0.000365689	0.000225039	887/5582/5579/5534/5532/57118/808/3706/3356/5530/6543/5567/5136/816/2774/777/1128/815/818/7422/57172/3274/5733/491/2185/3358/2915/1812/490/492/23236/774/107/2902/6262/3708/2911/1131/814/7419/775/3361/3269/2066/2903/773/153/5026/4233/5578/2776/8911/5153/776/8536/5154/5137/801/147/6547/4916/51196/844/108/1139/291/817/5027/5335/6261/109/2906/8913/7416/2064/7125/84876/5159/115/136/624/886/5021/2065/8…	108
Grade3_up
-1172	hsa04115	p53 signaling pathway	0.028157	73/7073	8.09514e-09	8.55386e-07	6.78856e-07	6241/1017/983/9133/5054/891/7157/55240/581/637/841/1111/3486/317/92344/836/9540/8795/1019/1647/472/10912/11200/595/8797/1021/8493/83667/894/64393/4194/1029/3732	33
Grade3_up
-1172	hsa04390	Hippo signaling pathway	0.0383959	153/7073	4.47716e-05	0.000788477	0.000625755	332/7003/84962/5054/55233/6657/8994/25937/9231/1857/4086/6934/1495/7040/650/4609/7474/56288/268/85407/83439/7855/23418/7046/6788/8324/657/23513/8463/4089/2736/10297/3689/595/51176/655/3397/10413/2535/894/7473/126374/8312/122786/658	45
Grade3_up
-1172	hsa04330	Notch signaling pathway	0.0162116	52/7073	0.000394479	0.00416832	0.00330808	84441/151636/23462/182/1857/10683/4851/3065/51107/1488/4853/3955/23493/28514/8850/55851/4242/113878/3280	19
Grade3_up
-1172	hsa04350	TGF-beta signaling pathway	0.0230375	91/7073	0.00124625	0.0112875	0.00895804	4090/7050/6667/5933/3399/4086/3400/1875/64750/4093/7040/650/4609/268/7046/60436/657/56963/4089/7027/655/7044/3625/3397/4052/1030/658	27
Grade3_down
-2152	hsa04921	Oxytocin signaling pathway	0.0371747	149/7073	2.00297e-09	7.58587e-08	5.13505e-08	5582/5579/5534/10368/5532/57118/808/5604/2983/5530/5567/4660/816/2775/815/818/3845/3760/57172/4208/140465/782/785/3761/3763/23236/59283/107/6262/784/3708/3765/814/55799/10369/775/5578/2776/781/783/111/5594/776/8536/5563/2770/3725/5595/10398/801/1827/5499/51422/3768/2002/108/2982/9254/817/6261/109/5294/115/9475/3759/54776/5332/5321/8605/6263/4878/5743/10645/1026/27092/3709/778/114/4846/196883	80
Grade3_down
-2152	hsa04010	MAPK signaling pathway	0.061803	288/7073	6.93528e-09	1.94267e-07	1.31504e-07	5601/6416/5582/5579/5534/10368/5532/5602/5604/51701/9693/1850/5801/673/23162/5924/5494/5058/408/23542/5530/5567/777/1849/3845/4208/84867/782/785/10000/5599/1845/774/59283/3925/784/7042/5923/55799/10369/775/2066/4137/773/22808/4233/5578/8911/781/783/5594/6654/776/1844/5154/998/3725/51776/5880/1386/5595/2872/9252/5606/5921/27330/3479/1944/6237/1852/51347/7048/2002/51135/9020/627/4217/355/9254/8986/…	133
Grade3_down
-2152	hsa04020	Calcium signaling pathway	0.0520446	233/7073	7.17295e-09	1.94267e-07	1.31504e-07	887/5582/5579/5534/5532/57118/808/3706/3356/5530/6543/5567/5136/816/2774/777/1128/815/818/57172/3274/5733/491/2185/3358/2915/1812/490/492/23236/774/107/2902/6262/3708/2911/1131/814/7419/775/3361/3269/2066/2903/773/153/5026/4233/5578/2776/8911/5153/776/8536/5154/5137/801/147/6547/4916/844/108/1139/291/817/5027/5335/6261/109/2906/8913/7416/10105/7125/84876/4915/5159/115/136/624/886/2247/2065/80310/…	112
Grade4_up
-1514	hsa04115	p53 signaling pathway	0.0257596	73/7073	1.65105e-09	1.37073e-07	1.03384e-07	6241/1017/983/9133/5054/891/7157/55240/581/841/1111/3486/317/92344/836/9540/8795/7057/1019/1643/1647/472/10912/11200/355/595/8797/1021/8493/4193/83667/10572/894/64393/1026/4616/55367/4194/1029	39
Grade4_up
-1514	hsa04390	Hippo signaling pathway	0.0323646	153/7073	0.00130918	0.00894143	0.00674382	332/7003/84962/5054/55233/6657/8994/25937/26524/9231/1857/7042/4086/1495/7005/7040/650/4609/7474/56288/268/83439/7855/23418/7046/6788/8321/8324/6591/8463/5499/4089/7004/7048/2736/3689/595/51176/1490/8323/3397/10413/2535/894/126374/8312/122786/286204/8200	49
Grade4_up
-1514	hsa04151	PI3K-Akt signaling pathway	0.0634082	340/7073	0.00137727	0.0091423	0.00689532	1978/2149/1017/3915/2335/1282/1284/3371/3913/1277/1278/3912/4170/7422/7157/3688/3551/55970/3678/7097/3381/285/3676/9180/1292/2783/672/3911/5970/208/4609/1293/2997/7057/5586/1019/54541/10161/3455/5154/1291/1956/4893/56034/3574/64764/3672/3908/5585/148327/3910/29941/92579/6696/59345/3679/28227/1969/3696/3685/10018/5294/3566/2064/595/3691/5159/4515/7059/1945/1943/1021/3673/4193/2260/10319/118788/480…	96
Grade4_up
-1514	hsa04330	Notch signaling pathway	0.01321	52/7073	0.00370399	0.0202639	0.0152835	84441/151636/23462/182/1857/6868/10683/4851/3065/51107/4853/3955/23385/55851/4242/4854/113878/5986/3280/26508	20
Grade4_down
-1810	hsa04020	Calcium signaling pathway	0.0585635	233/7073	1.84331e-11	7.48845e-10	5.28739e-10	887/5582/5579/5534/5532/57118/808/3706/3356/5530/6543/5567/5136/816/2774/777/1128/815/818/57172/3274/5733/491/2185/3358/2915/1812/490/492/23236/774/107/2902/6262/3708/2911/1131/814/7419/775/3361/3269/2066/2903/773/153/5026/4233/5578/2776/8911/5153/776/8536/5137/801/147/6547/4916/844/108/1139/291/817/5027/6261/109/2906/8913/7416/10105/7125/4915/115/136/624/886/2247/2065/80310/2254/5156/952/148/533…	106
Grade4_down
-1810	hsa04921	Oxytocin signaling pathway	0.039779	149/7073	1.35673e-09	3.39182e-08	2.39487e-08	5582/5579/5534/10368/5532/57118/808/5604/2983/5530/5567/4660/816/2775/815/818/3845/3760/57172/4208/782/785/3761/3763/23236/59283/107/6262/784/3708/3765/814/55799/10369/775/5578/2776/781/783/111/5594/776/8536/5894/5563/2770/5595/801/51422/3768/2002/108/2982/9254/817/6261/109/115/9475/3759/54776/952/5332/8605/6263/4878/5743/10645/27092/778/114/4846	72
Grade4_down
-1810	hsa04010	MAPK signaling pathway	0.060221	288/7073	1.93268e-06	2.51248e-05	1.774e-05	5601/6416/5582/5579/5534/10368/5532/5602/5604/51701/9693/1850/5801/673/23162/5924/5494/5058/408/23542/5530/5567/777/1849/3845/4208/84867/782/785/10000/5599/1845/774/59283/3925/784/5923/55799/10369/775/2066/4137/773/22808/4233/5578/8911/781/783/5594/6654/776/1844/5894/998/1386/5595/9252/5921/27330/3479/1944/1852/51347/2002/627/4217/9254/8986/8913/11221/6196/4915/369/1847/3815/3480/2247/2065/80310/…	109
