# Supplementary material for: Gene Regulatory Network of ETS Domain Transcription Factors in Different Stages of Glioma
Source: J Pers Med. 2021 Feb 17;11(2):138. doi: 10.3390/jpm11020138 (PMC7922321; doi:10.3390/jpm11020138)
Supplement: Supplementary file 1 [file jpm-11-00138-s001.zip › TableS3.xlsx]

## Sheet: TableS4
Cluster	ID	Description	GeneRatio	BgRatio	pvalue	p.adjust	qvalue	geneID	Count
ELF1
-98	GO:0098883	synapse pruning	0.0510204	11/18866	1.53768e-09	3.17259e-06	2.44101e-06	TREM2/C1QA/C1QB/C1QC/C3	5
ELF1
-98	GO:0150146	cell junction disassembly	0.0510204	19/18866	3.74484e-08	2.39389e-05	1.84187e-05	TREM2/C1QA/C1QB/C1QC/C3	5
ELF1
-98	GO:0030099	myeloid cell differentiation	0.132653	431/18866	3.55898e-07	9.10032e-05	7.00183e-05	WASF2/CEBPA/LILRB4/FCER1G/FLI1/HCLS1/HLA-DRB1/LYN/TREM2/STAT3/TGFB1/C1QC/CD74	13
ELF1
-98	GO:0002449	lymphocyte mediated immunity	0.122449	366/18866	4.31012e-07	0.000100191	7.70873e-05	FCER1G/HLA-A/HLA-DRB1/HLA-G/LGALS9/TGFB1/C1QA/C1QB/TNFRSF1B/C1QC/C3/CD74	12
ELF1
-98	GO:0048002	antigen processing and presentation of peptide antigen	0.0918367	194/18866	7.63732e-07	0.000162739	0.000125212	AP1B1/DNM2/FCER1G/HLA-A/HLA-DRB1/HLA-G/TREM2/SNAP23/CD74	9
ELF1
-98	GO:0001819	positive regulation of cytokine production	0.112245	447/18866	2.05261e-05	0.00115469	0.000888424	FCER1G/HLA-A/HLA-G/LGALS9/TREM2/SEC14L1/STAT3/TGFB1/C3/CASP1/CD74	11
ELF1
-98	GO:0022407	regulation of cell-cell adhesion	0.102041	439/18866	9.47704e-05	0.00346183	0.00266355	LILRB4/HLA-A/HLA-DRB1/HLA-G/LGALS9/LYN/FXYD5/TGFB1/FERMT3/CD74	10
ELF1
-98	GO:0007162	negative regulation of cell adhesion	0.0714286	301/18866	0.00098404	0.015067	0.0115926	HLA-DRB1/HLA-G/LGALS9/ARHGDIB/FXYD5/TGFB1/CD74	7
ELF1
-98	GO:0045785	positive regulation of cell adhesion	0.0816327	428/18866	0.00174461	0.0210423	0.0161901	LILRB4/DNM2/HLA-A/HLA-G/LGALS9/LYN/ZFHX3/CD74	8
ELF1
-98	GO:1903573	negative regulation of response to endoplasmic reticulum stress	0.0306122	51/18866	0.00236261	0.0242618	0.0186672	OS9/UBAC2/TMBIM6	3
ELF1
-98	GO:0002577	regulation of antigen processing and presentation	0.0204082	20/18866	0.00477458	0.0377976	0.0290816	TREM2/CD74	2
ELF4
-581	GO:0022407	regulation of cell-cell adhesion	0.0722892	439/18866	8.12468e-11	9.52822e-08	7.6343e-08	LILRB2/CITED2/BTN2A2/GPNMB/PDPN/LILRB1/LILRB4/CD300A/NLRP3/EFNB1/EFNB2/AIF1/ERBB2/FCGR2B/FOXJ1/SWAP70/PYCARD/NCKAP1L/HFE/HLA-DRB1/HLA-G/HES1/IL4R/IL6/IRF1/LGALS9/LYN/PLAUR/MAPK7/PTPN6/VAV1/VEGFA/ZC3H12A/CD276/FERMT3/RUNX3/BCL10/CD1D/MYADM/CD86/CD74/CDC42	42
ELF4
-581	GO:0002577	regulation of antigen processing and presentation	0.0172117	20/18866	9.94595e-11	9.52822e-08	7.6343e-08	LILRB2/NOD1/FCGR2B/PYCARD/HFE/HLA-DOA/TREM2/SLC11A1/WAS/CD74	10
ELF4
-581	GO:0007162	negative regulation of cell adhesion	0.0567986	301/18866	2.81296e-10	1.92487e-07	1.54226e-07	LILRB2/BTN2A2/GPNMB/LILRB1/CD300A/COL1A1/CLDN7/DUSP1/ERBB2/FBLN1/FCGR2B/FOXJ1/SWAP70/PLXND1/HFE/HLA-DRB1/HLA-G/IL4R/IRF1/LGALS9/MMP14/MUC1/PLXNA3/MAPK7/PTPN6/VEGFA/ZC3H12A/ACTN4/RUNX3/ADAM15/MYADM/CD86/CD74	33
ELF4
-581	GO:0045785	positive regulation of cell adhesion	0.0688468	428/18866	4.67093e-10	2.37382e-07	1.90198e-07	LILRB2/CITED2/BTN2A2/PDPN/LILRB1/LILRB4/NLRP3/DNM2/EFNB1/EFNB2/AIF1/ERBB2/FLNA/PRKD2/PYCARD/NCKAP1L/HLA-G/HES1/IBSP/IL4R/IL6/LGALS9/LIF/LYN/PLAUR/PTPN6/SAA1/STX3/VAV1/VEGFA/CD276/RUNX3/NRP1/BCL10/CD1D/MYADM/CD86/CD36/CD74/CDC42	40
ELF4
-581	GO:0001819	positive regulation of cytokine production	0.070568	447/18866	4.95579e-10	2.37382e-07	1.90198e-07	LILRB2/NOD1/LILRB1/LILRA2/NLRP3/AIF1/FCER1G/FGR/IL17RA/PRKD2/LSM14A/PYCARD/HLA-G/HSPA1B/IL6/IL6R/IL16/IRF1/IRF5/IRF7/LGALS9/FURIN/PLCG2/TREM2/SAA1/GPSM3/SLC11A1/BRCA1/TLR1/C3/GSDMD/CD276/CLPB/CASP1/SPHK1/BCL10/RSAD2/CD86/CD36/CD40/CD74	41
ELF4
-581	GO:0002449	lymphocyte mediated immunity	0.060241	366/18866	3.223e-09	7.87258e-07	6.30776e-07	MICA/BATF/LILRB1/KDELR1/NLRP3/FCER1G/FCGR2B/FOXJ1/SWAP70/HFE/HLA-DRB1/HLA-G/CFI/IL4R/IL6/IRF7/LGALS9/C1RL/PTPN6/RAB27A/SLC11A1/C1QA/C1QB/TNFRSF1B/C1QC/C1R/C3/VAV1/WAS/ULBP3/BCL10/CD1D/RSAD2/CD40/CD74	35
ELF4
-581	GO:0030099	myeloid cell differentiation	0.0585198	431/18866	5.75204e-07	4.0518e-05	3.24643e-05	WASF2/MYL9/CEBPA/BATF/LILRB1/LILRB4/CSF3R/FCER1G/SBNO2/NBEAL2/G6PD/NCKAP1L/HLA-DRB1/HSPA1B/IRF7/JUNB/LIF/LTBR/LYN/MOV10/PIK3CD/TREM2/NCAPG2/FAM20C/PTPN6/KLF10/C1QC/VEGFA/ZFP36/DYRK3/SCIN/CD74/MAFB/CDC42	34
ELF4
-581	GO:0030198	extracellular matrix organization	0.0533563	395/18866	2.0227e-06	0.000125828	0.000100817	LAMC3/FBLN5/PDPN/COL1A1/COL1A2/COL5A1/COL5A2/COL6A1/COL6A2/COL13A1/COMP/OLFML2A/ENG/FBLN1/B4GALT1/EFEMP2/HSPG2/IBSP/IL6/ITGAL/ITGB4/LOXL2/MMP14/MYO1E/FURIN/PDGFA/ADAMTSL4/TNFRSF1B/ADAM12/COL18A1/ADAM15	31
ELF4
-581	GO:0043062	extracellular structure organization	0.0533563	396/18866	2.13219e-06	0.000130938	0.000104912	LAMC3/FBLN5/PDPN/COL1A1/COL1A2/COL5A1/COL5A2/COL6A1/COL6A2/COL13A1/COMP/OLFML2A/ENG/FBLN1/B4GALT1/EFEMP2/HSPG2/IBSP/IL6/ITGAL/ITGB4/LOXL2/MMP14/MYO1E/FURIN/PDGFA/ADAMTSL4/TNFRSF1B/ADAM12/COL18A1/ADAM15	31
ELF4
-581	GO:0098883	synapse pruning	0.00860585	11/18866	1.07847e-05	0.000491985	0.000394194	TREM2/C1QA/C1QB/C1QC/C3	5
ELF4
-581	GO:0150146	cell junction disassembly	0.010327	19/18866	1.60152e-05	0.000667067	0.000534475	ARF6/TREM2/C1QA/C1QB/C1QC/C3	6
ELF4
-581	GO:0048002	antigen processing and presentation of peptide antigen	0.0275387	194/18866	0.000345663	0.00735878	0.00589608	KIF2C/ACE/DNM2/FCER1G/FCGR2B/PYCARD/HFE/HLA-DOA/HLA-DRB1/HLA-G/NCF2/TREM2/SLC11A1/CAPZB/CD36/CD74	16
ELF4
-581	GO:0030330	DNA damage response, signal transduction by p53 class mediator	0.0189329	107/18866	0.000460146	0.00926093	0.00742014	BATF/CHEK2/PLK3/FOXM1/SFN/MUC1/SNAI1/BRCA1/CASP2/DYRK3/CD74	11
ELF4
-581	GO:0032963	collagen metabolic process	0.0189329	113/18866	0.000731819	0.0130313	0.0104411	COL1A1/COL1A2/COL5A1/COL13A1/ENG/IL6/MMP14/FURIN/P3H1/VIM/ADAM15	11
ELF4
-581	GO:0034599	cellular response to oxidative stress	0.0327022	310/18866	0.00360184	0.0398323	0.0319149	FBLN5/DNM2/AIF1/ABCD1/ALDH3B1/G6PD/GSR/SLC25A24/HSPA1B/IL6/NCF2/PDK1/MAPK7/SOD2/SOD3/PRR5L/ZC3H12A/SPHK1/CD36	19
ELK1
-330	GO:0099177	regulation of trans-synaptic signaling	0.130303	455/18866	1.35647e-19	2.10117e-16	1.91976e-16	CACNG3/BAIAP2/PLK2/CPLX2/LZTS1/NISCH/BTBD9/CRHR2/DLG4/DNM1/DRD3/PTK2B/NCDN/NCS1/GRM2/HRH2/ITPKA/NEUROD2/ATP2A2/NPTX1/NPTX2/SEPTIN5/CELF4/PLEKHG5/RAB3A/STX1A/STXBP1/SYP/SYT4/CACNA1B/CALB1/CAMK2A/CAMK2B/DTNBP1/BRSK1/PPFIA3/NAPA/SYT12/HOMER1/PICK1/SLC4A8/RIN1/CLSTN3	43
ELK1
-330	GO:0007269	neurotransmitter secretion	0.0787879	175/18866	5.3828e-17	4.16898e-14	3.80904e-14	CPLX2/HRH3/SYT2/SLC32A1/NCS1/ATP2A2/SEPTIN5/RAB3A/STX1A/STXBP1/SYN2/SYP/SYT4/SYT5/CACNA1B/DNAJC5/CAMK2A/DTNBP1/BRSK1/PPFIA4/PPFIA3/NAPA/SYT12/SLC4A8/SNPH/SV2A	26
ELK1
-330	GO:0099643	signal release from synapse	0.0787879	175/18866	5.3828e-17	4.16898e-14	3.80904e-14	CPLX2/HRH3/SYT2/SLC32A1/NCS1/ATP2A2/SEPTIN5/RAB3A/STX1A/STXBP1/SYN2/SYP/SYT4/SYT5/CACNA1B/DNAJC5/CAMK2A/DTNBP1/BRSK1/PPFIA4/PPFIA3/NAPA/SYT12/SLC4A8/SNPH/SV2A	26
ELK1
-330	GO:0006836	neurotransmitter transport	0.0878788	229/18866	6.74835e-17	4.18128e-14	3.82028e-14	CPLX2/HRH3/SYT2/SLC32A1/DRD3/NCS1/ICA1/SLC6A17/ATP2A2/SEPTIN5/RAB3A/STX1A/STXBP1/SYN2/SYP/SYT4/SYT5/CACNA1B/DNAJC5/CAMK2A/DTNBP1/BRSK1/PPFIA4/PPFIA3/NAPA/SYT12/SLC4A8/SNPH/SV2A	29
ELK1
-330	GO:0001505	regulation of neurotransmitter levels	0.0848485	235/18866	1.16807e-15	6.03115e-13	5.51043e-13	CPLX2/HRH3/SYT2/SLC32A1/DRD3/NCS1/ATP2A2/PDE1B/SEPTIN5/RAB3A/STX1A/STXBP1/SYN2/SYP/SYT4/SYT5/CACNA1B/DNAJC5/CAMK2A/DTNBP1/BRSK1/PPFIA4/PPFIA3/NAPA/SYT12/SLC4A8/SNPH/SV2A	28
ELK1
-330	GO:0097479	synaptic vesicle localization	0.0242424	57/18866	6.31024e-06	0.000545634	0.000498526	DNM1/KIF5A/RAB3A/SYN2/TRIM46/AP3B2/DTNBP1/BRSK1	8
ELK1
-330	GO:0048489	synaptic vesicle transport	0.0181818	44/18866	0.000110329	0.00579321	0.00529304	DNM1/KIF5A/RAB3A/TRIM46/AP3B2/DTNBP1	6
ELK1
-330	GO:0051648	vesicle localization	0.0393939	229/18866	0.000208282	0.00992704	0.00906996	DNM1/KIF5A/SEPTIN5/BBS7/RAB3A/SYN2/SYT4/TRIM46/AP3B2/NDEL1/DTNBP1/BRSK1/NAPA	13
ELK1
-330	GO:0051650	establishment of vesicle localization	0.0333333	212/18866	0.0013179	0.0340219	0.0310846	DNM1/KIF5A/SEPTIN5/BBS7/RAB3A/SYT4/TRIM46/AP3B2/NDEL1/DTNBP1/NAPA	11
ELK3
-350	GO:0030198	extracellular matrix organization	0.0657143	395/18866	1.46646e-06	0.00283673	0.00259042	CRTAP/PDPN/COL4A6/COL8A2/CCDC80/AEBP1/ECM2/ELN/FOXC1/FN1/TNC/ITGAX/ITGB5/LAMA4/LAMA5/LRP1/MFAP4/MMP2/NID1/SLC39A8/BMP1/TGFB1/SERPINH1	23
ELK3
-350	GO:0043062	extracellular structure organization	0.0657143	396/18866	1.53089e-06	0.00283673	0.00259042	CRTAP/PDPN/COL4A6/COL8A2/CCDC80/AEBP1/ECM2/ELN/FOXC1/FN1/TNC/ITGAX/ITGB5/LAMA4/LAMA5/LRP1/MFAP4/MMP2/NID1/SLC39A8/BMP1/TGFB1/SERPINH1	23
ELK3
-350	GO:0051604	protein maturation	0.0514286	293/18866	9.97592e-06	0.0110885	0.0101257	LPCAT3/HSCB/AEBP1/ECE1/CARD8/HP/MDM2/MIPEP/APH1A/C1RL/RFX4/C1R/CALR/HM13/CASP1/CASP3/SERPINH1/FADD	18
ELK3
-350	GO:0007266	Rho protein signal transduction	0.0342857	140/18866	1.19682e-05	0.0110885	0.0101257	PDPN/AKAP13/ARHGAP42/CDC42EP5/ABCA1/KANK2/GNA12/ARHGDIB/NGFR/PDGFRB/PHACTR4/NTN1	12
ELK3
-350	GO:0016485	protein processing	0.0428571	223/18866	1.91302e-05	0.0141793	0.0129481	LPCAT3/AEBP1/ECE1/CARD8/HP/MDM2/MIPEP/APH1A/C1RL/RFX4/C1R/HM13/CASP1/CASP3/FADD	15
ELK3
-350	GO:0034976	response to endoplasmic reticulum stress	0.0428571	294/18866	0.000417148	0.0498694	0.0455392	CTDSP2/LPCAT3/CLU/PDIA3/DERL2/AUP1/CCDC47/SHC1/TMBIM6/TMUB2/CALR/HM13/CANX/TNFRSF10B/GOSR2	15
ELK4
-166	GO:2000781	positive regulation of double-strand break repair	0.0301205	36/18866	1.50115e-05	0.0148202	0.0133809	DDX11/ARID2/FOXM1/WAS/TIMELESS	5
ELK4
-166	GO:0090068	positive regulation of cell cycle process	0.0722892	302/18866	1.54331e-05	0.0148202	0.0133809	DDX11/RACGAP1/MDM2/CNOT3/GTSE1/MED1/PKN2/RCC2/BRCA1/CASP2/CDC25A/CDC25B	12
ELK4
-166	GO:0034504	protein localization to nucleus	0.0662651	277/18866	3.54074e-05	0.0148202	0.0133809	E2F3/FLNA/TNPO1/MDM2/GTSE1/MED1/IPO9/STAT3/TGFB1/NUP214/SESN2	11
ELK4
-166	GO:0045739	positive regulation of DNA repair	0.0361446	71/18866	3.78396e-05	0.0148202	0.0133809	DDX11/ARID2/FOXM1/BRCA1/WAS/TIMELESS	6
ELK4
-166	GO:0030330	DNA damage response, signal transduction by p53 class mediator	0.0421687	107/18866	4.48441e-05	0.0148202	0.0133809	FOXM1/MDM2/CNOT3/GTSE1/BRCA1/CASP2/SESN2	7
ELK4
-166	GO:0032963	collagen metabolic process	0.0361446	113/18866	0.000492824	0.0352036	0.0317847	COL1A2/TGFB1/VIM/SERPINH1/TRAM2/MRC2	6
ELK4
-166	GO:0030198	extracellular matrix organization	0.0662651	395/18866	0.00076758	0.0422667	0.0381618	COL1A2/ETS1/HSPG2/TNC/LOXL2/NID1/BMP1/TGFB1/ADAM12/COL18A1/SERPINH1	11
ELK4
-166	GO:0007059	chromosome segregation	0.060241	334/18866	0.000768693	0.0422667	0.0381618	KIF2C/DDX11/SKA1/RACGAP1/KIFC1/MKI67/RCC2/BRCA1/TOP1/SMC1A	10
ELK4
-166	GO:0043062	extracellular structure organization	0.0662651	396/18866	0.000783605	0.0422667	0.0381618	COL1A2/ETS1/HSPG2/TNC/LOXL2/NID1/BMP1/TGFB1/ADAM12/COL18A1/SERPINH1	11
ETS1
-386	GO:0006024	glycosaminoglycan biosynthetic process	0.0284974	108/18866	1.33344e-05	0.00981959	0.00851756	B4GALT7/CHST14/ACAN/DSE/HEXA/HSPG2/CHST11/PDGFRB/CHST12/ST3GAL2/B4GALT3	11
ETS1
-386	GO:0007059	chromosome segregation	0.0518135	334/18866	1.98004e-05	0.00981959	0.00851756	KIF2C/CDCA2/FANCD2/SKA1/MAU2/RACGAP1/KIFC1/KPNB1/MKI67/ANAPC11/PLK1/NCAPG2/CDCA8/RAD18/SPC25/RPS3/TOP1/UBE2I/SMC1A/CDC23	20
ETS1
-386	GO:0030203	glycosaminoglycan metabolic process	0.0336788	158/18866	2.29176e-05	0.00981959	0.00851756	B4GALT7/CHST14/ACAN/AKT1/DSE/HEXA/HSPG2/NAGLU/CHST11/PDGFRB/CHST12/ST3GAL2/B4GALT3	13
ETS1
-386	GO:0034599	cellular response to oxidative stress	0.0492228	310/18866	2.31458e-05	0.00981959	0.00851756	SIGMAR1/ROMO1/DPEP1/EIF2S1/AKT1/FANCD2/HNRNPD/MCL1/MDM2/MMP2/NONO/PDGFRB/TMEM161A/MAPK7/RELA/RPS3/TP53/TRPC6/CD36	19
ETS1
-386	GO:0030198	extracellular matrix organization	0.0569948	395/18866	2.35197e-05	0.00981959	0.00851756	LAMC3/COL1A1/COL1A2/COL6A1/ACAN/ELN/ENG/FN1/HSPG2/LAMA4/LOXL2/MMP2/MMP15/NID1/SULF2/QSOX1/BMP1/TNFRSF1B/ADAM12/COL18A1/ADAMTS12/SERPINH1	22
ETS1
-386	GO:0043062	extracellular structure organization	0.0569948	396/18866	2.44429e-05	0.00981959	0.00851756	LAMC3/COL1A1/COL1A2/COL6A1/ACAN/ELN/ENG/FN1/HSPG2/LAMA4/LOXL2/MMP2/MMP15/NID1/SULF2/QSOX1/BMP1/TNFRSF1B/ADAM12/COL18A1/ADAMTS12/SERPINH1	22
ETS1
-386	GO:0032963	collagen metabolic process	0.0233161	113/18866	0.000525741	0.0339562	0.0294538	COL1A1/COL1A2/ENG/MMP2/MMP15/PDGFRB/P3H1/SERPINH1/TRAM2	9
ETS1
-386	GO:0045785	positive regulation of cell adhesion	0.0518135	428/18866	0.000559359	0.0339706	0.0294663	TRIOBP/AKT1/ZBTB1/FN1/DISC1/HLA-A/IL4R/NID1/RARA/RELA/RPS3/RSU1/SOX4/VEGFA/CD276/CALR/FADD/NRP1/ARHGEF7/CD36	20
ETS2
-318	GO:0099177	regulation of trans-synaptic signaling	0.0880503	455/18866	4.00486e-09	6.68011e-06	6.05156e-06	CACNG3/BAIAP2/PLK2/NISCH/TPRG1L/DNM1/PTK2B/NCDN/NCS1/NPTXR/NSG1/KCNMB4/GUCY1A1/HRH2/ARRB2/NEUROD2/NPTX1/CELF4/PLEKHG5/RAB3A/STX1A/STXBP1/SYP/SYT4/CAMK2A/DTNBP1/SYNGR1/CLSTN3	28
ETS2
-318	GO:0097479	synaptic vesicle localization	0.0283019	57/18866	4.33601e-07	0.000482165	0.000436796	DNM1/BLOC1S2/KIF5A/RAB3A/SYN2/TRIM46/AP3B2/PICALM/DTNBP1	9
ETS2
-318	GO:0048489	synaptic vesicle transport	0.0251572	44/18866	6.23826e-07	0.000520271	0.000471317	DNM1/BLOC1S2/KIF5A/RAB3A/TRIM46/AP3B2/PICALM/DTNBP1	8
ETS2
-318	GO:0051648	vesicle localization	0.0503145	229/18866	1.83665e-06	0.00122541	0.00111011	TRAPPC6B/DNM1/BLOC1S2/KIF5A/MYO1D/MYO5A/PAFAH1B1/BBS7/RAB3A/SYN2/SYT4/TRIM46/AP3B2/PICALM/DTNBP1/SEC22B	16
ETS2
-318	GO:0051650	establishment of vesicle localization	0.0471698	212/18866	3.30843e-06	0.00183949	0.0016664	TRAPPC6B/DNM1/BLOC1S2/KIF5A/MYO1D/MYO5A/PAFAH1B1/BBS7/RAB3A/SYT4/TRIM46/AP3B2/PICALM/DTNBP1/SEC22B	15
ETS2
-318	GO:0006836	neurotransmitter transport	0.0440252	229/18866	3.63169e-05	0.00801374	0.0072597	SLC32A1/NCS1/KCNMB4/ICA1/SLC6A17/RAB3A/STX1A/STXBP1/SYN2/SYP/SYT4/SYT5/CAMK2A/DTNBP1	14
ETS2
-318	GO:0007269	neurotransmitter secretion	0.0377358	175/18866	4.32396e-05	0.00801374	0.0072597	SLC32A1/NCS1/KCNMB4/RAB3A/STX1A/STXBP1/SYN2/SYP/SYT4/SYT5/CAMK2A/DTNBP1	12
ETS2
-318	GO:0099643	signal release from synapse	0.0377358	175/18866	4.32396e-05	0.00801374	0.0072597	SLC32A1/NCS1/KCNMB4/RAB3A/STX1A/STXBP1/SYN2/SYP/SYT4/SYT5/CAMK2A/DTNBP1	12
ETS2
-318	GO:0001505	regulation of neurotransmitter levels	0.0408805	235/18866	0.000187005	0.0157308	0.0142507	SLC32A1/NCS1/KCNMB4/PDE1B/RAB3A/STX1A/STXBP1/SYN2/SYP/SYT4/SYT5/CAMK2A/DTNBP1	13
ETV1
-293	GO:0006337	nucleosome disassembly	0.0204778	18/18866	2.1156e-07	0.000432886	0.000406147	ARID2/SET/SMARCB1/SMARCC1/SMARCC2/SMARCD1	6
ETV1
-293	GO:0031498	chromatin disassembly	0.0204778	20/18866	4.30304e-07	0.000432886	0.000406147	ARID2/SET/SMARCB1/SMARCC1/SMARCC2/SMARCD1	6
ETV1
-293	GO:0032986	protein-DNA complex disassembly	0.0204778	20/18866	4.30304e-07	0.000432886	0.000406147	ARID2/SET/SMARCB1/SMARCC1/SMARCC2/SMARCD1	6
ETV1
-293	GO:0003002	regionalization	0.0614334	355/18866	1.20888e-05	0.00784988	0.007365	DVL2/GPR161/HEY2/VAX2/GDNF/LRP5/ASCL1/NRARP/HES6/HES4/BMPR1A/WNT3/XRCC2/PCGF2/CXXC4/KDM2B/NKD1/ACVR2B	18
ETV1
-293	GO:0018394	peptidyl-lysine acetylation	0.0409556	172/18866	1.63255e-05	0.00784988	0.007365	WDR5/CREBBP/BRD1/TAF5L/KLF15/ING3/SET/SMARCB1/SOX4/PCGF2/ATAT1/EPC1	12
ETV4
-295	GO:0035966	response to topologically incorrect protein	0.0508475	205/18866	8.5803e-07	0.00198308	0.00164734	CLU/EIF2S1/TBL2/HSPA5/HSPA6/ATF4/DERL2/RNF126/PTPN1/SHC1/TMBIM6/CLPB/SERPINH1/CREB3L1/GOSR2	15
ETV4
-295	GO:1903573	negative regulation of response to endoplasmic reticulum stress	0.0271186	51/18866	1.15485e-06	0.00198308	0.00164734	LPCAT3/OS9/CLU/HSPA5/DERL2/PTPN1/TMBIM6/CREB3L1	8
ETV4
-295	GO:0032963	collagen metabolic process	0.0372881	113/18866	1.604e-06	0.00198308	0.00164734	COL1A1/COL1A2/ENG/MMP2/MMP14/PDGFRB/P3H1/VIM/SERPINH1/CREB3L1/MRC2	11
ETV4
-295	GO:0034976	response to endoplasmic reticulum stress	0.0576271	294/18866	4.15144e-06	0.00215105	0.00178687	LPCAT3/OS9/CLU/EIF2S1/EIF4G1/TBL2/PDIA3/HSPA5/ATF4/DERL2/CCDC47/PTPN1/SHC1/TMBIM6/TNFRSF10B/CREB3L1/GOSR2	17
ETV4
-295	GO:0030198	extracellular matrix organization	0.0677966	395/18866	4.4676e-06	0.00215105	0.00178687	PDPN/COL1A1/COL1A2/COL6A1/COL6A2/ELN/ENG/FN1/EFEMP2/HSPG2/LOXL2/LRP1/MMP2/MMP14/PDGFA/QSOX1/ADAM12/SERPINH1/ADAM19/CREB3L1	20
ETV4
-295	GO:0043062	extracellular structure organization	0.0677966	396/18866	4.63964e-06	0.00215105	0.00178687	PDPN/COL1A1/COL1A2/COL6A1/COL6A2/ELN/ENG/FN1/EFEMP2/HSPG2/LOXL2/LRP1/MMP2/MMP14/PDGFA/QSOX1/ADAM12/SERPINH1/ADAM19/CREB3L1	20
ETV4
-295	GO:0006024	glycosaminoglycan biosynthetic process	0.0271186	108/18866	0.000296027	0.0168918	0.0140319	GPC1/HEXA/HSPG2/CHST11/PDGFRB/CHST12/SDC1/B4GALT5	8
ETV4
-295	GO:0030203	glycosaminoglycan metabolic process	0.0305085	158/18866	0.000870564	0.0283239	0.0235285	GNS/GPC1/HEXA/HSPG2/CHST11/PDGFRB/CHST12/SDC1/B4GALT5	9
ETV4
-295	GO:0045785	positive regulation of cell adhesion	0.0542373	428/18866	0.00121556	0.0322036	0.0267514	PDPN/EFNB1/ERBB2/FN1/PRKD2/HLA-A/HLA-G/HES1/LIF/LYN/VEGFA/CD276/ADAM19/FADD/NRP1/AP3D1	16
