# Supplementary material for: Gene Regulatory Network of ETS Domain Transcription Factors in Different Stages of Glioma
Source: J Pers Med. 2021 Feb 17;11(2):138. doi: 10.3390/jpm11020138 (PMC7922321; doi:10.3390/jpm11020138)
Supplement: Supplementary file 1 [file jpm-11-00138-s001.zip › TableS4.xlsx]

## Sheet: TableS5
Cluster	ID	Description	GeneRatio	BgRatio	pvalue	p.adjust	qvalue	geneID	Count
ELF1
-221	GO:0099003	vesicle-mediated transport in synapse	0.0904977	220/18866	1.51476e-12	2.86175e-09	2.55367e-09	CPLX2/PRRT2/STXBP5/DGKQ/DNM1/NSG1/SEPTIN5/GRIPAP1/STX1A/STXBP1/SYP/SYT4/DNAJC5/PPFIA3/CDK5R1/SYT12/SLC4A8/SNPH/SNAP91/SV2A	20
ELF1
-221	GO:0099504	synaptic vesicle cycle	0.0859729	199/18866	2.34282e-12	2.86175e-09	2.55367e-09	CPLX2/PRRT2/STXBP5/DGKQ/DNM1/SEPTIN5/GRIPAP1/STX1A/STXBP1/SYP/SYT4/DNAJC5/PPFIA3/CDK5R1/SYT12/SLC4A8/SNPH/SNAP91/SV2A	19
ELF1
-221	GO:0050804	modulation of chemical synaptic transmission	0.117647	454/18866	2.59363e-11	1.66306e-08	1.48403e-08	CACNG3/CACNG2/CPLX2/NISCH/PRRT2/DLG4/DNM1/NPTXR/NSG1/GRID1/GRM2/ITPKA/SEPTIN5/PRKCZ/CELF4/STX1A/STXBP1/SYP/SYT4/SHISA7/PPFIA3/SYNGAP1/SYNGR1/SYT12/SLC4A8/CLSTN3	26
ELF1
-221	GO:0099177	regulation of trans-synaptic signaling	0.117647	455/18866	2.72299e-11	1.66306e-08	1.48403e-08	CACNG3/CACNG2/CPLX2/NISCH/PRRT2/DLG4/DNM1/NPTXR/NSG1/GRID1/GRM2/ITPKA/SEPTIN5/PRKCZ/CELF4/STX1A/STXBP1/SYP/SYT4/SHISA7/PPFIA3/SYNGAP1/SYNGR1/SYT12/SLC4A8/CLSTN3	26
ELF1
-221	GO:0098693	regulation of synaptic vesicle cycle	0.0588235	114/18866	8.39637e-10	4.10247e-07	3.66082e-07	CPLX2/PRRT2/DGKQ/DNM1/SEPTIN5/GRIPAP1/STX1A/STXBP1/SYP/SYT4/DNAJC5/CDK5R1/SLC4A8	13
ELF1
-221	GO:0007269	neurotransmitter secretion	0.0633484	175/18866	1.95643e-08	5.97445e-06	5.33127e-06	CPLX2/PRRT2/SEPTIN5/STX1A/STXBP1/SYP/SYT4/DNAJC5/PPFIA4/PPFIA3/SYT12/SLC4A8/SNPH/SV2A	14
ELF1
-221	GO:0099643	signal release from synapse	0.0633484	175/18866	1.95643e-08	5.97445e-06	5.33127e-06	CPLX2/PRRT2/SEPTIN5/STX1A/STXBP1/SYP/SYT4/DNAJC5/PPFIA4/PPFIA3/SYT12/SLC4A8/SNPH/SV2A	14
ELF1
-221	GO:0048167	regulation of synaptic plasticity	0.0633484	191/18866	5.91221e-08	1.44435e-05	1.28886e-05	CPLX2/PRRT2/DLG4/NSG1/ITPKA/PRKCZ/STXBP1/SYP/SYT4/SHISA7/PPFIA3/SYNGAP1/SYNGR1/SYT12	14
ELF4
-385	GO:0016241	regulation of macroautophagy	0.0363636	176/18866	1.59189e-05	0.0305664	0.0286429	RNF41/VPS26B/CLEC16A/GPSM1/PRKAG2/ATP6V1G2/PRKAG1/MAPK8/UBQLN4/TSC1/TSC2/PIP4K2B/USP30/CDK5R1	14
ELF4
-385	GO:0007158	neuron cell-cell adhesion	0.012987	17/18866	1.74316e-05	0.0305664	0.0286429	ASTN2/NCAM2/RET/TNR/CDK5R1	5
ELF4
-385	GO:0031669	cellular response to nutrient levels	0.038961	221/18866	5.15474e-05	0.0323105	0.0302773	EHMT2/FOXO3/CLEC16A/GABARAPL1/TXN2/KCNB1/FADS1/PRKAG2/GDAP1/PPARA/PRKAG1/MAPK8/TSC1/WDR59/DEPDC5	15
ELF4
-385	GO:0016242	negative regulation of macroautophagy	0.0155844	34/18866	5.75956e-05	0.0323105	0.0302773	RNF41/CLEC16A/UBQLN4/TSC1/TSC2/USP30	6
ELF4
-385	GO:0007626	locomotory behavior	0.0363636	198/18866	5.87203e-05	0.0323105	0.0302773	SEZ6/DSCAM/SEZ6L/HIPK2/APBA2/KCND2/KCNJ10/NOVA1/PAFAH1B1/SOBP/ALS2/TNR/TSC1/APH1B	14
ELF4
-385	GO:0050804	modulation of chemical synaptic transmission	0.0597403	454/18866	6.43039e-05	0.0323105	0.0302773	CACNG2/FGF14/SYT11/CACNG4/PCDH17/GRID1/APBA2/KCNB1/KCNJ10/MAPT/PLG/PTPRS/BCR/CX3CL1/LRRC4/USP46/SLC6A1/TNR/SHISA7/SYN3/PLA2G6/SYNGR1/RAPGEF2	23
ELF4
-385	GO:0099177	regulation of trans-synaptic signaling	0.0597403	455/18866	6.6479e-05	0.0323105	0.0302773	CACNG2/FGF14/SYT11/CACNG4/PCDH17/GRID1/APBA2/KCNB1/KCNJ10/MAPT/PLG/PTPRS/BCR/CX3CL1/LRRC4/USP46/SLC6A1/TNR/SHISA7/SYN3/PLA2G6/SYNGR1/RAPGEF2	23
ELF4
-385	GO:0043087	regulation of GTPase activity	0.0597403	481/18866	0.000151777	0.0483893	0.0453443	TNK2/RAPGEF3/SGSM1/GPSM1/MYO9A/NTRK3/PAFAH1B1/RAPGEF6/ALS2/RGS12/BCR/CX3CL1/WNK1/TSC1/TSC2/TBC1D10A/RGS11/USP6/DEPDC5/RAPGEF2/TBC1D5/SRGAP3/RABGAP1L	23
ELK3
-546	GO:0050804	modulation of chemical synaptic transmission	0.0897436	454/18866	1.86534e-15	3.90002e-12	3.64891e-12	CACNG3/CACNG2/CPLX2/CYP46A1/PRRT2/STX1B/CHRNA7/BTBD9/CNR2/DCC/DLG4/DVL1/EFNB3/RAB3GAP1/NCS1/NPTXR/NSMF/NSG1/GRID1/GIT1/GRM2/GUCY1A1/MAP1A/MAPT/MECP2/MPP2/NEUROD2/NPTX1/SEPTIN5/PRKCZ/CELF4/RAB3A/RASGRF1/STX1A/STXBP1/VAMP2/SYP/SYT4/TNR/SHISA7/CA7/CACNA1B/CAMK2A/BRSK1/TMEM25/PPFIA3/CBLN1/SYNGAP1/CLSTN3	49
ELK3
-546	GO:0099177	regulation of trans-synaptic signaling	0.0897436	455/18866	2.0355e-15	3.90002e-12	3.64891e-12	CACNG3/CACNG2/CPLX2/CYP46A1/PRRT2/STX1B/CHRNA7/BTBD9/CNR2/DCC/DLG4/DVL1/EFNB3/RAB3GAP1/NCS1/NPTXR/NSMF/NSG1/GRID1/GIT1/GRM2/GUCY1A1/MAP1A/MAPT/MECP2/MPP2/NEUROD2/NPTX1/SEPTIN5/PRKCZ/CELF4/RAB3A/RASGRF1/STX1A/STXBP1/VAMP2/SYP/SYT4/TNR/SHISA7/CA7/CACNA1B/CAMK2A/BRSK1/TMEM25/PPFIA3/CBLN1/SYNGAP1/CLSTN3	49
ELK3
-546	GO:0099003	vesicle-mediated transport in synapse	0.0531136	220/18866	9.45274e-12	9.11913e-09	8.53197e-09	CPLX2/PRRT2/STX1B/BTBD9/SYT2/STXBP5/SLC32A1/AP2B1/DVL1/RAB3GAP1/NCS1/NSG1/GIT1/SEPTIN5/GRIPAP1/RAB3A/STX1A/STXBP1/VAMP2/SYN2/SYP/SYT4/SYT5/BRSK1/PPFIA3/CDK5R1/BRSK2/SNAP91/SV2A	29
ELK3
-546	GO:0048167	regulation of synaptic plasticity	0.0494505	191/18866	9.51893e-12	9.11913e-09	8.53197e-09	CPLX2/CYP46A1/PRRT2/CHRNA7/DLG4/RAB3GAP1/NSMF/NSG1/MAP1A/MAPT/MECP2/MPP2/NEUROD2/PRKCZ/RAB3A/RASGRF1/STXBP1/VAMP2/SYP/SYT4/TNR/SHISA7/CAMK2A/BRSK1/PPFIA3/CBLN1/SYNGAP1	27
ELK3
-546	GO:0099504	synaptic vesicle cycle	0.0494505	199/18866	2.51967e-11	1.93108e-08	1.80674e-08	CPLX2/PRRT2/STX1B/BTBD9/SYT2/STXBP5/SLC32A1/DVL1/RAB3GAP1/NCS1/GIT1/SEPTIN5/GRIPAP1/RAB3A/STX1A/STXBP1/VAMP2/SYN2/SYP/SYT4/SYT5/BRSK1/PPFIA3/CDK5R1/BRSK2/SNAP91/SV2A	27
ELK3
-546	GO:0007269	neurotransmitter secretion	0.043956	175/18866	2.59581e-10	1.10524e-07	1.03407e-07	CPLX2/PRRT2/HRH3/STX1B/SYT2/SLC32A1/DVL1/RAB3GAP1/NCS1/GIT1/SEPTIN5/RAB3A/STX1A/STXBP1/VAMP2/SYN2/SYP/SYT4/SYT5/CACNA1B/CAMK2A/BRSK1/PPFIA3/SV2A	24
ELK3
-546	GO:0099643	signal release from synapse	0.043956	175/18866	2.59581e-10	1.10524e-07	1.03407e-07	CPLX2/PRRT2/HRH3/STX1B/SYT2/SLC32A1/DVL1/RAB3GAP1/NCS1/GIT1/SEPTIN5/RAB3A/STX1A/STXBP1/VAMP2/SYN2/SYP/SYT4/SYT5/CACNA1B/CAMK2A/BRSK1/PPFIA3/SV2A	24
ELK3
-546	GO:0098693	regulation of synaptic vesicle cycle	0.032967	114/18866	4.68579e-09	1.63236e-06	1.52725e-06	CPLX2/PRRT2/STX1B/BTBD9/DVL1/RAB3GAP1/NCS1/GIT1/SEPTIN5/GRIPAP1/RAB3A/STX1A/STXBP1/SYP/SYT4/BRSK1/CDK5R1/BRSK2	18
ELK3
-546	GO:0043087	regulation of GTPase activity	0.0549451	481/18866	7.32228e-05	0.00452564	0.00423424	TNK2/ADAP1/ARHGAP33/ACAP3/AGAP1/AGAP3/TRAPPC6B/STXBP5/DAB2IP/FGD1/RAB3GAP1/RICTOR/GIT1/ARHGAP35/ARRB1/TBC1D25/PLXNB3/ARHGAP22/RASGRF1/RGS7/RTKN/SMAP2/TBCD/THY1/ARHGAP28/ARHGAP39/GARNL3/SYNGAP1/ARHGAP32/RABGAP1L	30
ELK4
-362	GO:0050804	modulation of chemical synaptic transmission	0.121547	454/18866	7.07674e-19	1.25399e-15	1.12783e-15	CACNG3/CACNG2/BAIAP2/CPLX2/CYP46A1/STX1B/TPRG1L/DLG4/FGF14/NCDN/SYT11/NCS1/NPTXR/GRID1/GRM2/APBA2/ITPKA/KCNB1/MAP1A/MAPT/MPP2/NEUROD2/NPTX1/PRKCZ/CELF4/RAB3A/RASGRF1/USP46/STXBP1/VAMP2/SYP/SYT4/SHISA7/CACNA1B/CALB1/CAMK2A/CAMK2B/BRSK1/TMEM25/PPFIA3/CBLN1/SYNGR1/SYT12/CLSTN3	44
ELK4
-362	GO:0099177	regulation of trans-synaptic signaling	0.121547	455/18866	7.70266e-19	1.25399e-15	1.12783e-15	CACNG3/CACNG2/BAIAP2/CPLX2/CYP46A1/STX1B/TPRG1L/DLG4/FGF14/NCDN/SYT11/NCS1/NPTXR/GRID1/GRM2/APBA2/ITPKA/KCNB1/MAP1A/MAPT/MPP2/NEUROD2/NPTX1/PRKCZ/CELF4/RAB3A/RASGRF1/USP46/STXBP1/VAMP2/SYP/SYT4/SHISA7/CACNA1B/CALB1/CAMK2A/CAMK2B/BRSK1/TMEM25/PPFIA3/CBLN1/SYNGR1/SYT12/CLSTN3	44
ELK4
-362	GO:0048167	regulation of synaptic plasticity	0.0773481	191/18866	5.29219e-17	5.74379e-14	5.16592e-14	BAIAP2/CPLX2/CYP46A1/DLG4/FGF14/NCDN/ITPKA/KCNB1/MAP1A/MAPT/MPP2/NEUROD2/PRKCZ/RAB3A/RASGRF1/STXBP1/VAMP2/SYP/SYT4/SHISA7/CALB1/CAMK2A/CAMK2B/BRSK1/PPFIA3/CBLN1/SYNGR1/SYT12	28
ELK4
-362	GO:0007269	neurotransmitter secretion	0.0552486	175/18866	1.75038e-10	1.13985e-07	1.02517e-07	CPLX2/HRH3/STX1B/SLC32A1/SYT11/NCS1/APBA2/RAB3A/STXBP1/VAMP2/SYN2/SYP/SYT4/SYT5/CACNA1B/CAMK2A/BRSK1/PPFIA3/SYT12/SV2A	20
ELK4
-362	GO:0099643	signal release from synapse	0.0552486	175/18866	1.75038e-10	1.13985e-07	1.02517e-07	CPLX2/HRH3/STX1B/SLC32A1/SYT11/NCS1/APBA2/RAB3A/STXBP1/VAMP2/SYN2/SYP/SYT4/SYT5/CACNA1B/CAMK2A/BRSK1/PPFIA3/SYT12/SV2A	20
ELK4
-362	GO:0099504	synaptic vesicle cycle	0.058011	199/18866	2.72952e-10	1.3445e-07	1.20923e-07	CPLX2/STX1B/SLC32A1/FGF14/SYT11/NCS1/APBA2/RAB3A/STXBP1/VAMP2/SYN2/SYP/SYT4/SYT5/BRSK1/PPFIA3/CDK5R1/BRSK2/SYT12/SNAP91/SV2A	21
ELK4
-362	GO:0099003	vesicle-mediated transport in synapse	0.0607735	220/18866	2.89051e-10	1.3445e-07	1.20923e-07	CPLX2/STX1B/SLC32A1/FGF14/SYT11/NCS1/APBA2/RAB3A/USP46/STXBP1/VAMP2/SYN2/SYP/SYT4/SYT5/BRSK1/PPFIA3/CDK5R1/BRSK2/SYT12/SNAP91/SV2A	22
ELK4
-362	GO:0098693	regulation of synaptic vesicle cycle	0.0359116	114/18866	2.91477e-07	5.58263e-05	5.02098e-05	CPLX2/STX1B/FGF14/SYT11/NCS1/APBA2/RAB3A/STXBP1/SYP/SYT4/BRSK1/CDK5R1/BRSK2	13
ELK4
-362	GO:0016241	regulation of macroautophagy	0.0331492	176/18866	0.00015599	0.00758064	0.00681797	RNF41/VPS26B/TBC1D25/PRKAG2/ATP6V1G2/ATP6V0A1/MAPK3/MAPK8/PIP4K2B/CDK5R1/ATP6V0D1/ATG13	12
ELK4
-362	GO:0030010	establishment of cell polarity	0.0276243	141/18866	0.00039893	0.0151037	0.0135841	RNF41/DCTN1/FBXW11/MYO9A/PAFAH1B1/PRKCZ/CYP26B1/BRSK1/BRSK2/SLC9A3R1	10
ELK4
-362	GO:0007163	establishment or maintenance of cell polarity	0.0331492	220/18866	0.00116066	0.0307246	0.0276334	RNF41/DCTN1/DLG3/RHOBTB2/FBXW11/MYO9A/PAFAH1B1/PRKCZ/CYP26B1/BRSK1/BRSK2/SLC9A3R1	12
ELK4
-362	GO:0031669	cellular response to nutrient levels	0.0331492	221/18866	0.00120665	0.0316843	0.0284966	GABARAPL1/HIGD1A/KCNB1/PRKAG2/PDK2/GDAP1/MAPK3/MAPK8/SREBF2/BRSK1/BRSK2/CARTPT	12
ETS1
-532	GO:0050804	modulation of chemical synaptic transmission	0.103383	454/18866	4.85284e-20	1.09919e-16	1.00356e-16	CACNG3/BAIAP2/CPLX2/CYP46A1/NISCH/PRRT2/STX1B/CHRNA7/TPRG1L/DLG4/DNM1/PTK2B/RAB3GAP1/NCDN/SYT11/NCS1/KCTD13/NSMF/GRM2/APBA2/ITPKA/KCNB1/ARRB2/MAP1A/MAPT/MECP2/MPP2/NEUROD2/ATP1A2/NPTX1/PRKCZ/CELF4/RAB3A/RASGRF1/USP46/STX1A/STXBP1/VAMP2/SYP/SYT4/CACNA1B/CALB1/CAMK2A/CAMK2B/DTNBP1/BRSK1/TMEM25/PPFIA3/NAPA/SYNGAP1/SYNGR1/SYT12/SLC4A8/RAPGEF2/CLSTN3	55
ETS1
-532	GO:0099177	regulation of trans-synaptic signaling	0.103383	455/18866	5.38029e-20	1.09919e-16	1.00356e-16	CACNG3/BAIAP2/CPLX2/CYP46A1/NISCH/PRRT2/STX1B/CHRNA7/TPRG1L/DLG4/DNM1/PTK2B/RAB3GAP1/NCDN/SYT11/NCS1/KCTD13/NSMF/GRM2/APBA2/ITPKA/KCNB1/ARRB2/MAP1A/MAPT/MECP2/MPP2/NEUROD2/ATP1A2/NPTX1/PRKCZ/CELF4/RAB3A/RASGRF1/USP46/STX1A/STXBP1/VAMP2/SYP/SYT4/CACNA1B/CALB1/CAMK2A/CAMK2B/DTNBP1/BRSK1/TMEM25/PPFIA3/NAPA/SYNGAP1/SYNGR1/SYT12/SLC4A8/RAPGEF2/CLSTN3	55
ETS1
-532	GO:0048167	regulation of synaptic plasticity	0.0620301	191/18866	4.9945e-17	6.80251e-14	6.21071e-14	BAIAP2/CPLX2/CYP46A1/PRRT2/CHRNA7/DLG4/PTK2B/RAB3GAP1/NCDN/NSMF/ITPKA/KCNB1/MAP1A/MAPT/MECP2/MPP2/NEUROD2/PRKCZ/RAB3A/RASGRF1/STXBP1/VAMP2/SYP/SYT4/CALB1/CAMK2A/CAMK2B/BRSK1/PPFIA3/SYNGAP1/SYNGR1/SYT12/RAPGEF2	33
ETS1
-532	GO:0099504	synaptic vesicle cycle	0.056391	199/18866	5.96678e-14	6.09506e-11	5.5648e-11	CPLX2/PRRT2/STX1B/SYT2/STXBP5/SLC32A1/DGKQ/DNM1/RAB3GAP1/SYT11/NCS1/APBA2/RAB3A/STX1A/STXBP1/VAMP2/SYN2/SYP/SYT4/SYT5/SYNDIG1/DNAJC5/DTNBP1/BRSK1/PPFIA3/NAPA/SYT12/SLC4A8/SNPH/SNAP91	30
ETS1
-532	GO:0099003	vesicle-mediated transport in synapse	0.0582707	220/18866	1.47874e-13	1.20842e-10	1.10329e-10	CPLX2/PRRT2/STX1B/SYT2/STXBP5/SLC32A1/DGKQ/DNM1/RAB3GAP1/SYT11/NCS1/APBA2/RAB3A/USP46/STX1A/STXBP1/VAMP2/SYN2/SYP/SYT4/SYT5/SYNDIG1/DNAJC5/DTNBP1/BRSK1/PPFIA3/NAPA/SYT12/SLC4A8/SNPH/SNAP91	31
ETS1
-532	GO:0007269	neurotransmitter secretion	0.0507519	175/18866	6.22628e-13	3.63437e-10	3.31818e-10	CPLX2/PRRT2/STX1B/SYT2/SLC32A1/RAB3GAP1/SYT11/NCS1/APBA2/RAB3A/STX1A/STXBP1/VAMP2/SYN2/SYP/SYT4/SYT5/CACNA1B/DNAJC5/CAMK2A/DTNBP1/BRSK1/PPFIA3/NAPA/SYT12/SLC4A8/SNPH	27
ETS1
-532	GO:0099643	signal release from synapse	0.0507519	175/18866	6.22628e-13	3.63437e-10	3.31818e-10	CPLX2/PRRT2/STX1B/SYT2/SLC32A1/RAB3GAP1/SYT11/NCS1/APBA2/RAB3A/STX1A/STXBP1/VAMP2/SYN2/SYP/SYT4/SYT5/CACNA1B/DNAJC5/CAMK2A/DTNBP1/BRSK1/PPFIA3/NAPA/SYT12/SLC4A8/SNPH	27
ETS1
-532	GO:0098693	regulation of synaptic vesicle cycle	0.0357143	114/18866	4.40117e-10	1.63484e-07	1.49261e-07	CPLX2/PRRT2/STX1B/DGKQ/DNM1/RAB3GAP1/SYT11/NCS1/APBA2/RAB3A/STX1A/STXBP1/SYP/SYT4/DNAJC5/DTNBP1/BRSK1/NAPA/SLC4A8	19
ETS1
-532	GO:0043087	regulation of GTPase activity	0.056391	481/18866	4.57269e-05	0.00319614	0.00291808	GNB5/ADAP1/AGAP3/SGSM1/STXBP5/RUNDC1/PTK2B/RAB3GAP1/TBC1D9B/ARRB1/ARRB2/MYO9A/TBC1D25/PAFAH1B1/FAM13B/RAPGEF6/ALS2/RASGRF1/RGS7/RGS12/SMAP2/WNK1/TBC1D17/ANKRD27/GARNL3/SYNGAP1/USP6/RAPGEF2/ARHGAP32/SRGAP3	30
ETS1
-532	GO:0007626	locomotory behavior	0.0300752	198/18866	0.000162757	0.00826123	0.00754252	CIART/DLG4/ABCA2/DDHD2/GNAO1/APBA2/ARRB2/MECP2/ATP1A2/PAFAH1B1/PDE1B/ALS2/SPTBN4/CACNA1B/CALB1/PPP1R1B	16
ETS2
-391	GO:0006913	nucleocytoplasmic transport	0.0664962	354/18866	2.7256e-08	5.99055e-05	5.52144e-05	KHDRBS1/CPSF4/U2AF2/AGT/AKT1/FLNA/RRS1/NUP188/GEMIN5/KPNB1/TNPO1/GTSE1/PHAX/MED1/IPO9/THOC2/MAVS/XPO5/UPF1/SRSF6/TP53/ZIC1/NUP214/AAAS/CALR/DHX38	26
ETS2
-391	GO:0051169	nuclear transport	0.0664962	357/18866	3.23289e-08	5.99055e-05	5.52144e-05	KHDRBS1/CPSF4/U2AF2/AGT/AKT1/FLNA/RRS1/NUP188/GEMIN5/KPNB1/TNPO1/GTSE1/PHAX/MED1/IPO9/THOC2/MAVS/XPO5/UPF1/SRSF6/TP53/ZIC1/NUP214/AAAS/CALR/DHX38	26
ETS2
-391	GO:0140014	mitotic nuclear division	0.0537084	286/18866	6.078e-07	0.000750835	0.000692038	KIF2C/FLNA/RRS1/MAU2/SH2B1/RACGAP1/KIFC1/KPNB1/LRP5/MKI67/RMDN1/ANAPC11/NCAPG2/XRCC3/CHMP6/AAAS/SMC1A/CDC23/PKMYT1/NEK9/NCAPD2	21
ETS2
-391	GO:0051168	nuclear export	0.0409207	204/18866	5.80041e-06	0.00421952	0.00388909	KHDRBS1/CPSF4/U2AF2/RRS1/NUP188/GTSE1/PHAX/THOC2/XPO5/UPF1/SRSF6/TP53/NUP214/AAAS/CALR/DHX38	16
ETS2
-391	GO:0000070	mitotic sister chromatid segregation	0.0358056	161/18866	6.83174e-06	0.00421952	0.00388909	KIF2C/RRS1/MAU2/RACGAP1/KIFC1/KPNB1/RMDN1/ANAPC11/NCAPG2/XRCC3/CHMP6/SMC1A/CDC23/NCAPD2	14
ETV4
-377	GO:0030010	establishment of cell polarity	0.0424403	141/18866	2.3436e-08	8.77677e-05	8.07924e-05	RNF41/DCTN1/WWC1/FBXW11/CLASP1/RICTOR/MAP2/MYO9A/AMOTL2/FRMD4A/PRKCZ/BRSK1/GBF1/BRSK2/CYTH1/SLC9A3R1	16
ETV4
-377	GO:0007163	establishment or maintenance of cell polarity	0.0477454	220/18866	4.86499e-07	0.000494513	0.000455212	RNF41/DCTN1/DLG3/WWC1/FBXW11/CLASP1/RICTOR/ARHGAP35/MAP2/MYO9A/AMOTL2/FRMD4A/PRKCZ/BRSK1/GBF1/BRSK2/CYTH1/SLC9A3R1	18
ETV4
-377	GO:0050804	modulation of chemical synaptic transmission	0.071618	454/18866	5.05982e-07	0.000494513	0.000455212	CACNG2/CPLX2/CYP46A1/PRRT2/STX1B/TPRG1L/ADRB2/RAB3GAP1/NSMF/GRID1/GRM2/APBA2/KCNB1/MAP1A/MAPT/MPP2/PRKCZ/RASGRF1/CX3CL1/LRRC4/USP46/VAMP2/SHISA7/CACNA1B/BRSK1/TMEM25/RAPGEF2	27
ETV4
-377	GO:0099177	regulation of trans-synaptic signaling	0.071618	455/18866	5.28185e-07	0.000494513	0.000455212	CACNG2/CPLX2/CYP46A1/PRRT2/STX1B/TPRG1L/ADRB2/RAB3GAP1/NSMF/GRID1/GRM2/APBA2/KCNB1/MAP1A/MAPT/MPP2/PRKCZ/RASGRF1/CX3CL1/LRRC4/USP46/VAMP2/SHISA7/CACNA1B/BRSK1/TMEM25/RAPGEF2	27
ETV4
-377	GO:0043087	regulation of GTPase activity	0.071618	481/18866	1.53949e-06	0.000964091	0.000887471	TNK2/ARHGAP33/AGAP3/SGSM1/DAB2IP/RAB3GAP1/RICTOR/ARHGAP35/ARL2/ARRB1/MYO9A/NTRK3/ARHGAP22/RASGRF1/CCL3/CX3CL1/SMAP2/WNK1/TSC1/ARHGAP28/GARNL3/RGS11/USP6/RAPGEF2/ARHGAP32/SRGAP3/RABGAP1L	27
ETV4
-377	GO:0048167	regulation of synaptic plasticity	0.0424403	191/18866	1.54461e-06	0.000964091	0.000887471	CPLX2/CYP46A1/PRRT2/RAB3GAP1/NSMF/KCNB1/MAP1A/MAPT/MPP2/PRKCZ/RASGRF1/CX3CL1/VAMP2/SHISA7/BRSK1/RAPGEF2	16
ETV4
-377	GO:0016241	regulation of macroautophagy	0.0397878	176/18866	2.64479e-06	0.00141496	0.00130251	RNF41/VPS26B/ADRB2/RAB3GAP1/ATP13A2/UBQLN1/PRKAG2/ATP6V1G2/ATP6V0A1/MAPK8/TSC1/PIP4K2B/USP30/CDK5R1/RB1CC1	15
ETV4
-377	GO:0099003	vesicle-mediated transport in synapse	0.0397878	220/18866	3.85377e-05	0.0103088	0.00948954	CPLX2/PRRT2/STX1B/AP2B1/RAB3GAP1/APBA2/GRIPAP1/USP46/VAMP2/SYNDIG1/BRSK1/CDK5R1/BRSK2/SNPH/SNAP91	15
ETV4
-377	GO:0099504	synaptic vesicle cycle	0.0344828	199/18866	0.000191958	0.029566	0.0272163	CPLX2/PRRT2/STX1B/RAB3GAP1/APBA2/GRIPAP1/VAMP2/SYNDIG1/BRSK1/CDK5R1/BRSK2/SNPH/SNAP91	13
ETV4
-377	GO:0098693	regulation of synaptic vesicle cycle	0.0238727	114/18866	0.000473249	0.0443079	0.0407866	CPLX2/PRRT2/STX1B/RAB3GAP1/APBA2/GRIPAP1/BRSK1/CDK5R1/BRSK2	9
