# Supplementary material for: Gene Regulatory Network of ETS Domain Transcription Factors in Different Stages of Glioma
Source: J Pers Med. 2021 Feb 17;11(2):138. doi: 10.3390/jpm11020138 (PMC7922321; doi:10.3390/jpm11020138)
Supplement: Supplementary file 1 [file jpm-11-00138-s001.zip › TableS5.xlsx]

## Sheet: TableS6
Cluster	ID	Description	GeneRatio	BgRatio	pvalue	p.adjust	qvalue	geneID	Count
ETS1
-193	hsa04210	Apoptosis	0.0621762	136/8081	9.32133e-05	0.00473524	0.00402289	1965/207/317/4001/4170/5970/7157/835/836/84823/8772/8795	12
ELK1
-138	hsa04725	Cholinergic synapse	0.0652174	113/8081	0.000126259	0.00999732	0.0091346	10681/2782/3763/3768/51764/774/814/815/816	9
ELK1
-138	hsa04728	Dopaminergic synapse	0.0652174	132/8081	0.000408203	0.0160832	0.0146953	10681/1814/2782/3763/3798/51764/774/815/816	9
ETS2
-149	hsa04728	Dopaminergic synapse	0.0671141	132/8081	0.000153279	0.0175477	0.0148075	10681/3763/3798/408/409/51764/5515/5522/815/84152	10
ELF4
-313	hsa04662	B cell receptor signaling pathway	0.0415335	82/8081	1.378e-05	0.000656845	0.000539111	10288/10859/11006/11027/2213/4067/4793/5293/5336/5777/7409/8519/8915	13
ELF4
-313	hsa04625	C-type lectin receptor signaling pathway	0.0383387	104/8081	0.000651718	0.0124261	0.0101988	114548/1263/2207/29108/3569/3659/4046/5293/5336/834/8915/9641	12
ELF4
-313	hsa04668	TNF signaling pathway	0.0383387	112/8081	0.00126357	0.0193944	0.0159181	197259/3569/3659/3726/3976/4323/5293/5606/7133/7188/8717/9021	12
ELF4
-313	hsa04630	JAK-STAT signaling pathway	0.0479233	162/8081	0.00149391	0.0202526	0.0166225	1439/1441/3560/3566/3569/3570/3601/3976/5154/5292/5293/5777/598/7297/9021	15
ELF4
-313	hsa04064	NF-kappa B signaling pathway	0.0351438	104/8081	0.0022132	0.0242598	0.0199114	4055/4067/4616/5336/597/598/7188/7329/8717/8915/958	11
ELK1
-138	hsa04020	Calcium signaling pathway	0.0942029	240/8081	0.000220838	0.0108763	0.00993773	2185/3274/3361/3706/488/5153/57172/7125/774/814/815/816/9630	13
ETS1
-193	hsa04115	p53 signaling pathway	0.0362694	73/8081	0.00171019	0.0289592	0.0246027	317/4193/51512/595/7157/836/8795	7
ETV1
-123	hsa04310	Wnt signaling pathway	0.0813008	160/8081	0.000153613	0.014286	0.0133401	10023/1387/1488/1856/4041/595/7473/80319/83439/85407	10
ETV1
-123	hsa04390	Hippo signaling pathway	0.0731707	157/8081	0.000624459	0.0290374	0.0271147	1856/268/4771/595/657/6657/7473/83439/85407	9
ETV1
-123	hsa04330	Notch signaling pathway	0.0406504	53/8081	0.00120512	0.0423084	0.039507	1387/1488/1856/23493/9612	5
ETV4
-153	hsa04010	MAPK signaling pathway	0.104575	294/8081	0.000132637	0.00959786	0.00794425	1846/1848/1969/2064/2260/2872/3310/3556/468/5154/5159/5606/7422/836/8649/9064	16
ETV4
-153	hsa04115	p53 signaling pathway	0.0392157	73/8081	0.00250189	0.0443595	0.0367168	1643/4193/51246/64393/836/8795	6
ETV4
-153	hsa04151	PI3K-Akt signaling pathway	0.0980392	354/8081	0.00281585	0.0443595	0.0367168	1277/1278/1291/1292/1969/2064/2260/2335/4170/4193/468/5154/5159/7422/90993	15
ETV4
-153	hsa04926	Relaxin signaling pathway	0.0522876	129/8081	0.00303313	0.0443595	0.0367168	1277/1278/2778/4313/468/6464/7422/90993	8
