# Supplementary material for: Gene Regulatory Network of ETS Domain Transcription Factors in Different Stages of Glioma
Source: J Pers Med. 2021 Feb 17;11(2):138. doi: 10.3390/jpm11020138 (PMC7922321; doi:10.3390/jpm11020138)
Supplement: Supplementary file 1 [file jpm-11-00138-s001.zip › TableS6.xlsx]

## Sheet: TableS7
Cluster	ID	Description	GeneRatio	BgRatio	pvalue	p.adjust	qvalue	geneID	Count
ELF1
-75	hsa04144	Endocytosis	0.133333	252/8081	0.000101211	0.0133599	0.0127846	10193/116988/118813/1212/1759/23362/26056/3577/5590/5662	10
ELF1
-75	hsa04721	Synaptic vesicle cycle	0.0666667	78/8081	0.000749944	0.0494963	0.0473649	10814/1212/1759/6804/6812	5
ELK1
-115	hsa04390	Hippo signaling pathway	0.0956522	157/8081	1.31081e-05	0.00252987	0.00235946	1856/1857/268/595/657/658/6657/7473/8312/83439/85407	11
ELK1
-115	hsa04550	Signaling pathways regulating pluripotency of stem cells	0.0869565	143/8081	3.35996e-05	0.00324236	0.00302397	1856/1857/4093/463/657/658/6657/7473/7703/8312	10
ELK1
-115	hsa04310	Wnt signaling pathway	0.0869565	160/8081	8.74029e-05	0.00562292	0.00524417	1387/1488/1856/1857/595/7473/81839/8312/83439/85407	10
ELK1
-115	hsa04110	Cell cycle	0.0695652	124/8081	0.000367913	0.0177518	0.0165561	10274/1387/246184/25/29882/472/595/8555	8
ELK1
-115	hsa04330	Notch signaling pathway	0.0434783	53/8081	0.000890494	0.0343731	0.0320578	1387/1488/1856/1857/23493	5
ELK3
-206	hsa04721	Synaptic vesicle cycle	0.0679612	78/8081	7.65541e-09	1.68419e-06	1.58749e-06	10814/112755/140679/163/50617/534/535/5864/6511/6534/6804/6812/6844/774	14
ELK3
-206	hsa04144	Endocytosis	0.0873786	252/8081	7.23212e-05	0.00726209	0.00684513	116983/116987/116988/118813/163/28964/3798/408/440073/5590/5662/56904/6457/64744/84440/89853/9267/9372	18
ELK3
-206	hsa04360	Axon guidance	0.0679612	182/8081	0.000217671	0.0119719	0.0112845	10500/10501/151449/1630/1944/1949/2051/3897/5365/5590/57715/815/84448/90249	14
ELK4
-156	hsa04721	Synaptic vesicle cycle	0.0769231	78/8081	2.53844e-08	5.58457e-06	4.48903e-06	10814/112755/1212/140679/534/535/5864/6511/6812/6844/774/9114	12
ELK4
-156	hsa04728	Dopaminergic synapse	0.0833333	132/8081	1.39275e-06	0.000153202	0.000123148	10681/2775/3763/3765/408/5515/5522/5599/774/815/816/818/84152	13
ELK4
-156	hsa04921	Oxytocin signaling pathway	0.0833333	154/8081	7.83916e-06	0.000458442	0.000368508	10368/10369/2775/3763/3765/3768/51422/5595/57118/814/815/816/818	13
ELK4
-156	hsa04725	Cholinergic synapse	0.0705128	113/8081	1.04191e-05	0.000458442	0.000368508	10681/2775/3763/3768/3785/5595/774/814/815/816/818	11
ELK4
-156	hsa04713	Circadian entrainment	0.0576923	97/8081	9.91388e-05	0.00363509	0.00292199	10681/2775/3763/3765/5595/815/816/818/9252	9
ELK4
-156	hsa04360	Axon guidance	0.0641026	182/8081	0.00268911	0.0341285	0.0274334	1944/2051/3897/5590/5595/815/816/818/84448/90249	10
ELK4
-156	hsa04144	Endocytosis	0.0769231	252/8081	0.00342309	0.0342309	0.0275158	10193/112936/1212/23362/408/440073/5590/5662/56904/6457/8395/84440	12
ETS1
-227	hsa04721	Synaptic vesicle cycle	0.0572687	78/8081	2.10569e-07	5.30633e-05	4.85416e-05	10814/112755/140679/1759/534/535/5864/6534/6804/6812/6844/774/8775	13
ETS1
-227	hsa04728	Dopaminergic synapse	0.0704846	132/8081	7.73359e-07	9.74433e-05	8.91398e-05	10681/2775/3763/3765/3798/408/409/51764/5522/5525/774/815/816/818/84152/9575	16
ETS1
-227	hsa04144	Endocytosis	0.0792952	252/8081	0.000248288	0.0156125	0.0142821	10193/116988/147179/1759/23327/26056/377/3798/408/409/440073/5590/56904/6457/64744/8395/84440/9372	18
ETS1
-227	hsa04725	Cholinergic synapse	0.0484581	113/8081	0.000315603	0.0156125	0.0142821	10681/1139/2775/3763/51764/5595/774/815/816/818/9132	11
ETS1
-227	hsa04713	Circadian entrainment	0.0440529	97/8081	0.000371727	0.0156125	0.0142821	10681/2775/3763/3765/51764/5595/815/816/818/9252	10
ETV4
-165	hsa04721	Synaptic vesicle cycle	0.0484848	78/8081	0.000177462	0.020658	0.0200649	10814/112755/163/534/535/6511/6844/774	8
ETV4
-165	hsa04144	Endocytosis	0.0909091	252/8081	0.0001878	0.020658	0.0200649	10193/112936/116988/118813/147179/163/408/5590/5662/6457/64744/84440/8729/89853/9267	15
